# Supplementary material for: Metabolic reprogramming of inner ear cell line HEI-OC1 after dexamethasone application
Source: Metabolomics. 2021 May 24;17(6):52. doi: 10.1007/s11306-021-01799-y (PMC8144088; doi:10.1007/s11306-021-01799-y)
Supplement: Supplementary file 1 — Electronic supplementary material 1 (XLSX 34 kb) [file 11306_2021_1799_MOESM1_ESM.xlsx]

## Sheet: Tabelle1
Compound			M_33_D_1	M_33_D_2	M_33_D_3	M_33_D_4	M_33_D_5	M_33_D_6	M_33_K_1	M_33_K_2	M_33_K_3	M_33_K_4	M_33_K_5	M_33_K_6	M_39_D_1	M_39_D_2	M_39_D_3	M_39_D_4	M_39_D_5	M_39_D_6	M_39_K_1	M_39_K_2	M_39_K_3	M_39_K_4	M_39_K_5	M_39_K_6	M_POOL1	M_POOL2	M_POOL3	M_POOL4	M_POOL5	M_POOL_02	M_POOL_03	M_POOL_04	M_POOL_05	M_POOL_06
Group	InChI	SMILES	M_33D	M_33D	M_33D	M_33D	M_33D	M_33D	M_33K	M_33K	M_33K	M_33K	M_33K	M_33K	M_39D	M_39D	M_39D	M_39D	M_39D	M_39D	M_39K	M_39K	M_39K	M_39K	M_39K	M_39K	M_POOL	M_POOL	M_POOL	M_POOL	M_POOL	M_POOL	M_POOL	M_POOL	M_POOL	M_POOL
2-Ketoisocaproic acid	InChI=1S/C6H10O3/c1-4(2)3-5(7)6(8)9/h4H,3H2,1-2H3,(H,8,9)	CC(C)CC(=O)C(O)=O	0.989366	1.0311	0.884664	0.965523	0.914894	0.955984	0.905879	0.883395	1.00547	0.790334	0.854756	0.782838	0.789997	0.765827	0.978849	0.693199	0.839805	0.821621	0.729514	0.768994	0.789982	0.682191	0.699997	0.849276	0.825102	0.723659	0.883639	0.800125	0.997955	0.916762	0.816203	1.07063	0.895793	1.00144
3-Hydroxyisovaleric acid	InChI=1S/C5H10O3/c1-5(2,8)3-4(6)7/h8H,3H2,1-2H3,(H,6,7)	CC(C)(O)CC(O)=O	0.183576	0.210145	0.167744	0.177715	0.165163	0.171237	0.194026	0.178996	0.197863	0.161963	0.174979	0.148698	0	0	0	0	0	0	0	0	0	0	0	0	0	0	0.102584	0.0872676	0.0816858	0.0910744	0	0.0978037	0.106694	0
3-Methyl-2-oxo-butanoic acid	InChI=1S/C5H8O3/c1-3(2)4(6)5(7)8/h3H,1-2H3,(H,7,8)	CC(C)C(=O)C(=O)O	0.2362	0.223601	0.162013	0.159308	0.180267	0.21579	0.189242	0.192173	0.209606	0.159983	0.167712	0.197359	0.114947	0.1277	0.168929	0.110879	0.123001	0.134627	0.114713	0.142428	0.145769	0	0.109234	0.135756	0.148723	0.143625	0.197361	0.15415	0.189451	0.170111	0.166766	0.18631	0.158897	0.185448
Aminomalic acid	InChI=1S/C3H5NO4/c4-1(2(5)6)3(7)8/h1H,4H2,(H,5,6)(H,7,8)	C(C(=O)O)(C(=O)O)N	0	0	0	0	0	0	0	0.709881	0	0	0	0.857966	0.19338	0.670195	2.09872	0.883189	0.876887	1.34016	0.813197	1.82687	0.549199	0.680871	2.26599	2.29067	0.81992	0.60226	0.574269	0.587059	0.442004	0.709708	0.603998	0.775738	0.649413	0.776776
beta-Alanine	InChI=1S/C3H7NO2/c4-2-1-3(5)6/h1-2,4H2,(H,5,6)	NCCC(O)=O	1.46954	1.62136	1.44346	1.3704	1.52802	1.54035	1.32214	1.47885	1.65598	1.36566	1.54105	1.15483	1.34371	1.47632	1.6479	1.49419	1.48045	1.52614	1.40035	1.55294	1.4642	1.52619	1.46265	1.74566	1.47234	1.32118	1.67797	1.42769	1.50798	1.7377	1.43548	1.8093	1.59152	1.79793
Cholesterol	InChI=1S/C27H46O/c1-18(2)7-6-8-19(3)23-11-12-24-22-10-9-20-17-21(28)13-15-26(20,4)25(22)14-16-27(23,24)5/h9,18-19,21-25,28H,6-8,10-17H2,1-5H3/t19-,21+,22+,23-,24+,25+,26+,27-/m1/s1	[H][C@@]1(CC[C@@]2([H])[C@]3([H])CC=C4C[C@@H](O)CC[C@]4(C)[C@@]3([H])CC[C@]12C)[C@H](C)CCCC(C)C	0	0	0	0.370739	0.330201	0	0.306067	0	0	0.172947	0.208109	0	0.479519	0.46363	0.591297	0.368951	0.476265	0.522132	0	0.409698	0.535309	0.476277	0.559042	0.610963	0.37314	0.421871	0	0.354165	0.494386	0	0.389526	0	0.456032	0.526535
Citric acid	InChI=1S/C6H8O7/c7-3(8)1-6(13,5(11)12)2-4(9)10/h13H,1-2H2,(H,7,8)(H,9,10)(H,11,12)	OC(=O)CC(O)(CC(O)=O)C(O)=O	1.55783	1.41911	1.45012	1.71158	1.68744	1.70808	1.84846	5.27464	2.16791	1.67773	1.72907	3.81729	2.74461	3.53136	6.80729	3.4271	4.4482	4.72341	4.51522	6.28147	3.81392	4.02667	6.60012	8.81103	0	0	0	0	0	0	0	0	0	0
D-Aminoisobutyric acid	InChI=1S/C4H9NO2/c1-2-3(5)4(6)7/h3H,2,5H2,1H3,(H,6,7)/t3-/m1/s1	CC[C@@H](N)C(O)=O	0	0.083533	0	0.0907385	0.103557	0.118271	0.108997	0.110571	0.162838	0.115435	0.127332	0	0.121293	0.116538	0.0763638	0.118706	0.115853	0.116156	0.115362	0.136812	0	0.118336	0.122011	0.1346	0.103202	0.108866	0.104439	0.10893	0	0.120415	0.111458	0.0775565	0	0
D-Fructose	InChI=1S/C6H12O6/c7-1-3-4(9)5(10)6(11,2-8)12-3/h3-5,7-11H,1-2H2/t3-,4-,5+,6-/m1/s1	OC[C@H]1O[C@](O)(CO)[C@@H](O)[C@@H]1O	46.7212	55.892	50.6198	56.026	55.7026	49.9058	56.695	46.7497	60.3042	45.8682	51.4795	43.4328	52.1088	52.5562	51.97	46.1547	48.7049	60.0551	50.0861	44.6858	62.6878	50.2436	49.923	47.9921	48.3902	53.6048	55.3054	55.1415	57.0469	52.1871	50.5783	51.3504	48.5052	53.8609
D-Glucose	InChI=1S/C6H12O6/c7-1-2-3(8)4(9)5(10)6(11)12-2/h2-11H,1H2/t2-,3-,4+,5-,6-/m1/s1	OC[C@H]1O[C@@H](O)[C@H](O)[C@@H](O)[C@@H]1O	1746.15	1523.31	1778.17	2095.85	2349.06	1475.7	2059.64	2421.34	2525.82	2092.14	2253.74	2081.5	1997.66	2171.88	2262.94	1854.84	1866.12	2487.92	1943.95	2171.99	2168.41	1874.35	2497.55	2486.88	2109.37	2173.92	1739.12	2087.11	2044.34	3216.13	2107.23	2036.52	1678	2461.06
D-Sorbitol	InChI=1S/C6H14O6/c7-1-3(9)5(11)6(12)4(10)2-8/h3-12H,1-2H2/t3-,4+,5-,6-/m1/s1	OC[C@H](O)[C@@H](O)[C@H](O)[C@H](O)CO	11.9675	12.2981	10.6243	11.3854	10.856	11.2846	11.6407	10.955	12.5738	10.8363	11.1525	10.4892	10.8473	10.8687	12.1934	9.36009	11.2333	12.0216	10.1043	9.79014	12.6045	10.7088	11.7358	11.4909	10.5909	11.2997	11.7216	10.7752	13.0715	11.8526	10.4822	11.8073	10.704	12.2201
D-Threitol	InChI=1S/C4H10O4/c5-1-3(7)4(8)2-6/h3-8H,1-2H2/t3-,4-/m1/s1	OC[C@@H](O)[C@H](O)CO	3.95938	3.66861	3.45403	3.86223	3.69042	3.768	3.74007	3.51149	4.16985	3.24983	3.54992	3.34669	3.20184	3.21896	3.88605	3.07291	3.47201	3.57157	3.29611	3.05814	3.68546	3.09317	3.22336	3.29449	3.47544	3.44714	3.64751	3.59636	3.53791	3.67282	3.39639	3.77701	3.40395	3.80839
Glyceric acid	InChI=1S/C3H6O4/c4-1-2(5)3(6)7/h2,4-5H,1H2,(H,6,7)/t2-/m1/s1	OC[C@@H](O)C(O)=O	0.368719	0.319066	0.304064	0.324524	0.346124	0.353522	0.429313	0.353744	0.410551	0.301089	0.336564	0.295673	0	0.0909957	0	0	0	0.138822	0	0.0735643	0.0979094	0	0	0	0.155906	0.204225	0.226449	0.218432	0.21862	0.203753	0.200353	0.23006	0.190767	0.240656
Glycerol	InChI=1S/C3H8O3/c4-1-3(6)2-5/h3-6H,1-2H2	OCC(O)CO	2.8108	1.07249	1.42569	0.874652	2.23844	0.781335	0.642734	2.32593	0.940168	2.78557	1.53185	4.13029	1.37908	3.61484	2.00375	1.87948	1.80346	3.90781	1.00263	1.69192	1.41593	4.10049	4.59363	3.83589	1.65599	2.86253	1.02238	3.14286	1.15813	1.07861	1.78459	0.668732	0.673073	0.907298
Glycine	InChI=1S/C2H5NO2/c3-1-2(4)5/h1,3H2,(H,4,5)	NCC(O)=O	13.8216	18.4632	14.6208	11.8121	12.507	16.6168	12.8978	10.0456	11.5142	10.3669	11.3747	9.33166	14.0287	9.93439	13.9431	9.11352	11.8221	10.3807	12.6171	8.56049	12.0912	10.5219	9.09652	8.08137	12.9094	10.796	14.759	10.7537	14.9035	13.4428	10.0199	18.0002	14.7406	17.1768
Lactic acid	InChI=1S/C3H6O3/c1-2(4)3(5)6/h2,4H,1H3,(H,5,6)/t2-/m0/s1	C[C@H](O)C(O)=O	957.761	1379.58	1225.46	1298.59	1229.05	1400.99	1207.63	1210.64	1307.41	1186.02	1279.68	1078.29	383.365	376.677	453.743	347.504	310.863	420.864	317.879	325.758	378.595	315.818	290.309	335.869	621.202	717.059	548.407	794.899	769.101	856.842	687.51	909.207	719.324	851.728
L-Alanine	InChI=1S/C3H7NO2/c1-2(4)3(5)6/h2H,4H2,1H3,(H,5,6)/t2-/m0/s1	C[C@H](N)C(O)=O	2.24861	1.91879	1.39107	1.91799	2.25255	1.31629	2.6762	1.80427	2.69981	2.38673	2.50668	1.64491	7.30821	7.95022	6.22176	7.72772	5.90578	7.87048	8.06997	7.08466	7.92964	8.32811	6.80331	7.16162	2.54335	3.61322	4.51753	4.96761	6.00033	2.55659	3	1.83084	1.2071	1.22183
L-Aspartic acid	InChI=1S/C4H7NO4/c5-2(4(8)9)1-3(6)7/h2H,1,5H2,(H,6,7)(H,8,9)/t2-/m0/s1	N[C@@H](CC(O)=O)C(O)=O	0	0.349918	0	0	0	0	0.201132	0.395072	0	0.211688	0	0.371257	1.22366	0.738468	3.27049	1.20797	1.81888	1.43053	1.85521	2.03066	0.611772	0.90502	2.27416	2.64409	1.0636	0.735964	1.32783	0.89217	1.36251	0.919968	0.639159	1.16229	0.966172	1.01648
L-Cystine	InChI=1S/C6H12N2O4S2/c7-3(5(9)10)1-13-14-2-4(8)6(11)12/h3-4H,1-2,7-8H2,(H,9,10)(H,11,12)/t3-,4-/m0/s1	N[C@@H](CSSC[C@H](N)C(O)=O)C(O)=O	0.550777	0.880169	0.832812	0.929967	0.549387	0.618588	0.731698	0.446607	0.402724	0.543884	0.591642	0.54328	2.49627	1.83	1.65016	1.48199	1.62788	2.17236	1.70278	1.15113	2.5279	1.54804	1.5631	1.26623	1.30986	1.09767	1.23957	1.2495	1.52831	1.29335	1.0262	1.40638	1.26775	1.38715
L-Glutamic acid	InChI=1S/C5H9NO4/c6-3(5(9)10)1-2-4(7)8/h3H,1-2,6H2,(H,7,8)(H,9,10)/t3-/m0/s1	N[C@@H](CCC(O)=O)C(O)=O	0	0	0	0	0	0	0	1.15564	0	0	0	1.09305	0.645625	1.13273	1.1749	0.959308	0.841944	1.43183	0.91943	1.39913	1.33225	1.07883	1.48538	1.66974	1.20194	0.998802	0.94557	0.69513	0.624201	1.45259	1.26005	1.2847	1.07544	1.23519
L-Glutamine	InChI=1S/C5H10N2O3/c6-3(5(9)10)1-2-4(7)8/h3H,1-2,6H2,(H2,7,8)(H,9,10)/t3-/m0/s1	N[C@@H](CCC(N)=O)C(O)=O	2.44935	2.14556	3.15648	4.34548	3.42203	3.68831	1.73258	1.97266	1.96071	1.88996	4.01559	2.27287	10.2307	11.8387	9.69842	9.71604	9.46326	14.3202	10.2514	9.61165	21.393	10.3857	11.366	14.8319	8.07809	5.71205	5.05822	3.27395	3.36041	8.29709	6.75561	8.18313	6.77991	7.07117
L-Isoleucine	InChI=1S/C6H13NO2/c1-3-4(2)5(7)6(8)9/h4-5H,3,7H2,1-2H3,(H,8,9)/t4-,5-/m0/s1	CC[C@H](C)[C@H](N)C(O)=O	4.52051	2.42986	3.54842	3.84001	3.82568	3.95256	3.65911	3.49418	3.90586	3.33268	3.69972	3.04771	4.53372	5.13791	5.31179	4.36776	4.53641	5.97136	3.79718	4.40748	5.53411	5.28275	5.36096	5.42563	3.72072	4.37648	4.01606	4.19389	2.83154	5.04858	4.1779	3.12198	3.7796	4.5888
L-Leucine	InChI=1S/C6H13NO2/c1-4(2)3-5(7)6(8)9/h4-5H,3,7H2,1-2H3,(H,8,9)/t5-/m0/s1	CC(C)C[C@H](N)C(O)=O	1.50244	3.09619	1.44928	1.53869	1.02172	1.36023	1.5767	1.09405	1.38842	1.17291	1.25478	0.451405	2.66091	1.5616	2.68161	1.51433	2.54974	1.72546	3.17883	1.49523	1.80476	1.37173	0.76117	0.989246	3.08967	1.14212	2.95812	1.70364	5.52419	2.05428	1.32617	4.23028	3.18866	2.96551
L-Lysine	InChI=1S/C6H14N2O2/c7-4-2-1-3-5(8)6(9)10/h5H,1-4,7-8H2,(H,9,10)/t5-/m0/s1	NCCCC[C@H](N)C(O)=O	12.7437	12.4454	8.35306	17.3895	16.0572	10.2222	15.7678	12.8828	14.7144	13.6191	16.1225	12.3145	25.8648	22.4799	18.4636	20.2511	18.6057	24.9313	19.5373	19.1217	30.4833	22.2167	18.8022	20.2657	17.6055	18.3282	16.0464	17.3138	18.4127	16.3869	16.9609	16.7431	14.8381	17.0575
L-Methionine	InChI=1S/C5H11NO2S/c1-9-3-2-4(6)5(7)8/h4H,2-3,6H2,1H3,(H,7,8)/t4-/m0/s1	CSCC[C@H](N)C(O)=O	0	1.22982	0	1.57233	1.41406	0	1.43599	1.21761	1.78984	1.31077	1.42602	1.10102	0	1.67134	0	1.98416	0	1.80347	1.77536	1.50974	1.83959	0	1.58888	1.91222	2.09654	1.30718	0	1.4578	0	0	1.38276	1.19171	0	0
L-Ornithine	InChI=1S/C5H12N2O2/c6-3-1-2-4(7)5(8)9/h4H,1-3,6-7H2,(H,8,9)/t4-/m0/s1	NCCC[C@H](N)C(O)=O	1.34775	1.20955	0	1.19066	1.07497	1.09806	1.22589	0.459066	1.08066	0.979598	0.977323	0	2.70792	1.59906	2.52715	1.48928	1.36276	1.3822	0	0.976925	2.08052	1.55841	0.816512	0	1.18388	0.943794	1.84657	1.10863	1.41148	0	0	1.71471	1.61402	1.60143
L-Phenylalanine	InChI=1S/C9H11NO2/c10-8(9(11)12)6-7-4-2-1-3-5-7/h1-5,8H,6,10H2,(H,11,12)/t8-/m0/s1	N[C@@H](CC1=CC=CC=C1)C(O)=O	7.31322	7.80957	6.76919	7.75365	7.67937	7.51688	7.20118	6.51581	7.81079	6.87704	7.16571	5.96032	8.85909	8.51443	8.88374	8.09893	8.13744	10.1514	8.1845	7.60989	10.179	8.35871	8.68041	8.43913	7.38819	7.29285	7.97379	7.57966	7.63554	7.61861	7.17694	7.9104	7.08112	8.07394
L-Pyroglutamic acid	InChI=1S/C5H7NO3/c7-4-2-1-3(6-4)5(8)9/h3H,1-2H2,(H,6,7)(H,8,9)/t3-/m0/s1	OC(=O)[C@@H]1CCC(=O)N1	22.8353	30.7478	24.0894	40.5921	38.1417	21.0661	44.4195	36.9101	49.2854	35.1665	39.7583	34.2548	50.6964	52.5201	50.7352	46.628	45.7347	56.5966	46.7649	43.9763	59.9159	49.4668	52.9937	54.4813	42.994	44.4208	30.5322	43.5406	39.2486	28.1097	43.9403	33.3027	27.3761	33.7356
L-Serine	InChI=1S/C3H7NO3/c4-2(1-5)3(6)7/h2,5H,1,4H2,(H,6,7)/t2-/m0/s1	N[C@@H](CO)C(O)=O	2.36669	3.66023	1.88417	1.78453	1.58003	3.09578	1.13942	1.06418	1.41317	0.842064	0.853289	0.772685	4.08663	3.74394	4.40514	3.34252	4.05063	3.09796	3.82829	2.95042	4.46402	3.26182	3.56079	3.64146	3.40309	2.33341	3.80129	2.37771	3.44164	4.42555	2.54979	5.21843	4.21187	5.33201
L-Threonine	InChI=1S/C4H9NO3/c1-2(6)3(5)4(7)8/h2-3,6H,5H2,1H3,(H,7,8)/t2-,3+/m1/s1	C[C@@H](O)[C@H](N)C(O)=O	23.5066	28.9225	21.0493	16.9393	14.8966	23.5993	17.8048	12.9141	17.6516	14.5528	14.625	11.3769	24.1973	16.3944	26.5117	15.9591	23.7124	17.8351	23.4938	13.0463	19.6717	15.9357	15.5788	15.6364	21.7896	14.7393	25.6621	16.2195	25.3032	25.6939	14.4331	32.4872	24.4302	28.6963
L-Tryptophan	InChI=1S/C11H12N2O2/c12-9(11(14)15)5-7-6-13-10-4-2-1-3-8(7)10/h1-4,6,9,13H,5,12H2,(H,14,15)/t9-/m0/s1	N[C@@H](CC1=CNC2=C1C=CC=C2)C(O)=O	0.203599	0.297477	0.334407	0.473739	0.360707	0.349706	0.393117	0	0.268724	0.346175	0.205631	0.330042	1.12799	0.726333	1.10706	0.660874	1.0002	0.845531	0.733848	0.67692	0.882631	0.678157	0.873009	0.673567	0.559969	0.441442	0.458305	0.425721	0.558028	0	0.28369	0.406132	0.39879	0.406849
L-Tyrosine	InChI=1S/C9H11NO3/c10-8(9(12)13)5-6-1-3-7(11)4-2-6/h1-4,8,11H,5,10H2,(H,12,13)/t8-/m0/s1	N[C@@H](CC1=CC=C(O)C=C1)C(O)=O	7.07687	8.32612	7.10667	9.75127	8.82656	7.66458	9.2428	7.45359	9.46644	7.60253	9.29278	7.62399	12.6185	12.4114	10.6675	10.3449	11.4622	14.8858	11.3633	9.28686	15.5951	11.223	11.4273	11.896	10.046	10.0221	8.54017	9.2202	10.955	9.18795	9.48374	8.88451	8.25964	9.39987
L-Valine	InChI=1S/C5H11NO2/c1-3(2)4(6)5(7)8/h3-4H,6H2,1-2H3,(H,7,8)/t4-/m0/s1	CC(C)[C@H](N)C(O)=O	7.49431	6.55938	6.0671	7.0183	6.15991	6.78817	6.26099	5.35521	6.39135	5.81379	6.04217	4.9372	7.74191	7.54959	8.20236	6.03431	7.58377	8.1563	6.80115	6.67684	8.74321	7.252	6.88637	7.24604	7.7809	6.06984	7.04433	6.32132	7.43742	7.90475	6.44771	8.06204	7.82295	8.07958
Myo-Inositol	InChI=1S/C6H12O6/c7-1-2(8)4(10)6(12)5(11)3(1)9/h1-12H/t1-,2-,3-,4+,5-,6-	O[C@H]1[C@H](O)[C@@H](O)[C@H](O)[C@H](O)[C@@H]1O	21.8173	20.4992	18.5676	21.0757	20.5942	21.715	19.421	18.5661	21.4917	16.6975	19.0713	16.235	19.766	19.91	20.1119	16.2139	18.1234	21.8026	17.6527	16.878	21.5043	17.8483	19.9504	19.4234	19.3097	19.4862	19.5431	18.5587	21.8279	20.8717	19.191	21.2989	19.6274	22.1332
Nonanoic acid	InChI=1S/C9H18O2/c1-2-3-4-5-6-7-8-9(10)11/h2-8H2,1H3,(H,10,11)	CCCCCCCCC(O)=O	0.287687	0.354517	0.30911	0.293667	0.399176	0.233585	0.289987	0.337367	0.447603	0.350449	0.310474	0.221654	0.283006	0.186975	0.297362	0.343185	0.437861	0.380789	0.296475	0.330783	0.229774	0.382633	0.457485	0.439368	0.337933	0.374647	0.443397	0.385968	0.366907	0.0952368	0	0	0	0
Palmitic acid	InChI=1S/C16H32O2/c1-2-3-4-5-6-7-8-9-10-11-12-13-14-15-16(17)18/h2-15H2,1H3,(H,17,18)	CCCCCCCCCCCCCCCC(O)=O	0.678871	0.72442	0.640299	0.507902	0.690317	0.50588	0.645509	0.605635	0.643194	0.505703	0.631769	0.695486	0.593553	0.59801	0.661619	1.0679	0.745615	0.651929	0.576629	0.573167	0.524034	0.654368	0.659896	0.653483	0.685982	0.700009	0.665681	0.654329	0.747915	0.722215	0.749245	0.681681	0.760378	0.826456
Pantothenic acid	InChI=1S/C9H17NO5/c1-9(2,5-11)7(14)8(15)10-4-3-6(12)13/h7,11,14H,3-5H2,1-2H3,(H,10,15)(H,12,13)/t7-/m0/s1	CC(C)(CO)[C@@H](O)C(=O)NCCC(O)=O	0.563257	0.302189	0.324126	0.448443	0.429719	0.370704	0.419017	0.356775	0.454946	0.494764	0.462796	0.299102	0.384385	0.415568	0.423194	0.341872	0.361628	0.485834	0.27119	0.339936	0.478435	0.444804	0.397655	0.46104	0	0	0	0	0	0	0	0	0	0
Phosphoric acid	InChI=1S/H3O4P/c1-5(2,3)4/h(H3,1,2,3,4)	O=P(O)(O)O	7.84232	8.12948	6.19922	6.35878	6.75873	8.32978	6.53651	6.98824	6.69092	6.22185	5.73983	5.84481	7.8078	9.1913	9.52737	6.38497	8.60836	8.83107	7.12926	8.67566	8.66718	8.40727	8.5976	8.68119	5.9161	7.16731	7.93888	7.63996	5.74349	8.47221	7.69405	8.81558	8.7179	9.92999
Putrescine	InChI=1S/C4H12N2/c5-3-1-2-4-6/h1-6H2	NCCCCN	0.231159	0.183874	0.189262	0.206136	0.187842	0.217627	0.264681	0.165815	0.245751	0.217566	0.230796	0.139993	0	0	0	0	0	0	0	0	0	0	0	0	0	0.0858477	0.0962177	0.0954127	0	0	0	0.116972	0	0.0637286
Pyridoxine	InChI=1S/C8H11NO3/c1-5-8(12)7(4-11)6(3-10)2-9-5/h2,10-12H,3-4H2,1H3	CC1=C(O)C(CO)=C(CO)C=N1	0.286951	0.301756	0.263758	0.461965	0.516174	0.300054	0.349796	0.290521	0.524421	0	0.310262	0.288117	0.356273	0.215223	0.346247	0.259258	0.263946	0.363857	0.316012	0.204842	0.365612	0.287081	0.372961	0.350557	0.305699	0.311568	0.269085	0	0.334104	0.286114	0.318429	0.361619	0.26945	0.453694
Pyruvic acid	InChI=1S/C3H4O3/c1-2(4)3(5)6/h1H3,(H,5,6)	CC(=O)C(O)=O	4.04591	4.07697	2.98469	4.08466	3.59399	4.05682	4.0298	3.71945	4.1382	3.53186	3.34863	3.10809	4.28803	4.31994	5.29444	3.66549	4.68694	5.32822	3.7045	3.63504	4.34776	3.71228	3.89201	4.0641	4.38922	3.96101	4.041	4.20623	4.29463	4.36195	4.1432	4.53264	4.23813	4.71939
Ribose	InChI=1S/C5H10O5/c6-1-2-3(7)4(8)5(9)10-2/h2-9H,1H2/t2-,3-,4-,5?/m1/s1	OC[C@H]1OC(O)[C@H](O)[C@@H]1O	0.668052	0.623593	0.556267	0.622578	0.561531	0.617206	0.66789	0.585595	0.660117	0.575753	0.617603	0.534636	0.291621	0.280219	0.287669	0	0	0.345268	0.308303	0.3008	0.378259	0.342514	0	0.328759	0.400794	0.439176	0	0.50226	0.492889	0	0	0	0	0.507708
Stearic acid	InChI=1S/C18H36O2/c1-2-3-4-5-6-7-8-9-10-11-12-13-14-15-16-17-18(19)20/h2-17H2,1H3,(H,19,20)	CCCCCCCCCCCCCCCCCC(O)=O	0.417864	0.319753	0.365136	0.245314	0.358142	0.229356	0.335358	0.337837	0.352476	0.249538	0.347081	0.373018	0.176155	0.23456	0.259431	0.446743	0.273594	0	0.228279	0.196209	0	0.214094	0.273433	0.235147	0.393604	0.310517	0.372251	0.321294	0.33192	0.404315	0.364875	0.473101	0.358091	0.4207
Succinic acid	InChI=1S/C4H6O4/c5-3(6)1-2-4(7)8/h1-2H2,(H,5,6)(H,7,8)	OC(=O)CCC(O)=O	3.13943	0	0	2.68054	1.9839	0	2.44922	2.23979	0	2.27707	2.52083	1.99821	0	0	2.64852	1.92547	0	2.37236	0	2.05482	0	0	1.88622	0	0	0	0	0	0	0	2.15551	0	3.12271	0
Uracil	InChI=1S/C4H4N2O2/c7-3-1-2-5-4(8)6-3/h1-2H,(H2,5,6,7,8)	O=C1NC=CC(=O)N1	0.338933	0.376833	0.515582	0.523328	0.548488	0.627648	0.625141	0.518652	0.748835	0.452038	0.366248	0.503116	0	0	0	0	0	0	0	0	0	0	0	0	0.127108	0.131943	0.226315	0.165192	0.22321	0.166606	0.417176	0.21463	0.173949	0.157479
Urea	InChI=1S/CH4N2O/c2-1(3)4/h(H4,2,3,4)	NC(N)=O	5.61865	5.50238	6.06861	5.30353	5.86061	6.53063	2.67477	5.39066	6.77375	5.05335	5.93755	4.93427	4.45553	5.5089	5.1496	5.26344	4.61354	6.40372	4.84257	5.19005	6.21981	5.59408	6.16822	6.56091	5.33996	4.58104	5.23014	5.54201	3.31395	6.08019	4.76912	7.0378	6.18781	7.50659
