# Supplementary material for: Metabolic reprogramming of inner ear cell line HEI-OC1 after dexamethasone application
Source: Metabolomics. 2021 May 24;17(6):52. doi: 10.1007/s11306-021-01799-y (PMC8144088; doi:10.1007/s11306-021-01799-y)
Supplement: Supplementary file 2 — Electronic supplementary material 2 (XLSX 42 kb) [file 11306_2021_1799_MOESM2_ESM.xlsx]

## Sheet: Tabelle1
Sample			C_33_D3_1	C_33_D3_2	C_33_D3_3	C_33_D3_4	C_33_D3_6	C_33_K3_1	C_33_K3_2	C_33_K3_3	C_33_K3_5	C_33_K3_6	C_39_D3_1	C_39_D3_2	C_39_D3_3	C_39_D3_4	C_39_D3_5	C_39_D3_6	C_39_K3_1	C_39_K3_2	C_39_K3_3	C_39_K3_4	C_39_K3_5	C_39_K3_6	C_POOL_1	C_POOL_10	C_POOL_11	C_POOL_12	C_POOL_2	C_POOL_3	C_POOL_4	C_POOL_5	C_POOL_6	C_POOL_7	C_POOL_8	C_POOL_9
Label	InChI	SMILES	C_33_D	C_33_D	C_33_D	C_33_D	C_33_D	C_33_K	C_33_K	C_33_K	C_33_K	C_33_K	C_39_D	C_39_D	C_39_D	C_39_D	C_39_D	C_39_D	C_39_K	C_39_K	C_39_K	C_39_K	C_39_K	C_39_K	C_POOL	C_POOL	C_POOL	C_POOL	C_POOL	C_POOL	C_POOL	C_POOL	C_POOL	C_POOL	C_POOL	C_POOL
Fumaric acid	InChI=1S/C4H4O4/c5-3(6)1-2-4(7)8/h1-2H,(H,5,6)(H,7,8)/b2-1+	OC(=O)\C=C\C(O)=O	0.000570272	0.000468063	0.000697407	0.000363146	0.000439275	0.00100833	0.000985509	0.000807725	0.000996352	0.000833374	0.000201782	0.000259559	0.000236319	0.000262138	0.000259476	0.000340847	0.000510852	0.000327529	0.000317003	0.00035342	0.000324932	0.00026251	0.000747972	0.000995069	0.000899252	0.000930962	0.000931784	0.000949464	0.000953455	0.00099124	0.000966855	0.000899723	0.000985592	0.00089948
2-Ketoisocaproic acid	InChI=1S/C6H10O3/c1-4(2)3-5(7)6(8)9/h4H,3H2,1-2H3,(H,8,9)	CC(C)CC(=O)C(O)=O	0	7.95117e-05	0.000135964	6.99157e-05	0	0.000263698	0.000333673	0.000340652	0.000269018	0.000334325	0.00010436	6.68429e-05	0.000115536	9.29871e-05	0.000119266	0.000123063	0	5.52892e-05	5.353e-05	0.000129198	0.000131303	7.96975e-05	0.000215881	0.000250234	0.000210651	0.000240925	0.000206498	0.000248798	0.000228242	0.00026196	0.000272831	0.000205391	0.00021997	0.000280918
3-Hydroxyisovaleric acid	InChI=1S/C5H10O3/c1-5(2,8)3-4(6)7/h8H,3H2,1-2H3,(H,6,7)	CC(C)(O)CC(O)=O	0	0	0	0	0	0.000173127	0.000285821	0.000234402	0.000319111	0.000267617	0	0	0	0	0	0	0	0	0	0	0	0	9.3668e-05	0.000146601	0.000124824	0.000171919	0.000149145	0.00013713	0.000132069	0.000150929	0.000156061	0.000154922	0.000133545	0.000165312
Adenine	InChI=1S/C5H5N5/c6-4-3-5(9-1-7-3)10-2-8-4/h1-2H,(H3,6,7,8,9,10)	NC1=C2NC=NC2=NC=N1	0.000689964	0.000464939	0.000890344	0.000541258	0.000351955	0.000558282	0.000352325	0	0.000540119	0.000590415	0.000334027	0.000266283	0.000328104	0	0.000464643	0.000365004	0.000625115	0.000429105	0.00042563	0.000326834	0.000365691	0.000470209	0.000346652	0.000460109	0	0	0.000444393	0.000468279	0.000561457	0.000537824	0.000558283	0.00049136	0.000565678	0.000637414
alpha-Ketoglutaric acid	InChI=1S/C5H6O5/c6-3(5(9)10)1-2-4(7)8/h1-2H2,(H,7,8)(H,9,10)	OC(=O)CCC(=O)C(O)=O	0.00185019	0.00207557	0	0	0.00281111	0.00196164	0.00433071	0.00354888	0.0026487	0	0.00185355	0.00147173	0.00164121	0.000805612	0.00206672	0.00210649	0	0	0.00181491	0.0019928	0.00149126	0.0014485	0	0.00273295	0.00252301	0	0	0	0	0	0	0	0	0
alpha-Tocopherol	InChI=1S/C29H50O2/c1-20(2)12-9-13-21(3)14-10-15-22(4)16-11-18-29(8)19-17-26-25(7)27(30)23(5)24(6)28(26)31-29/h20-22,30H,9-19H2,1-8H3/t21-,22-,29-/m1/s1	CC(C)CCC[C@@H](C)CCC[C@@H](C)CCC[C@]1(C)CCC2=C(C)C(O)=C(C)C(C)=C2O1	0	5.2356e-05	0	3.45598e-05	5.0645e-05	0	0	0	0	0	2.31063e-05	5.21368e-06	9.60719e-06	1.28569e-05	3.09672e-06	5.02204e-06	5.3156e-05	4.84152e-05	1.39772e-05	3.84681e-05	6.52938e-06	2.15749e-05	9.26133e-06	1.29071e-05	1.39105e-05	3.41162e-06	1.36615e-05	1.64781e-05	1.41334e-05	1.38757e-05	1.67008e-05	0	1.57878e-05	1.62476e-05
Aminomalic acid	InChI=1S/C3H5NO4/c4-1(2(5)6)3(7)8/h1H,4H2,(H,5,6)(H,7,8)	C(C(=O)O)(C(=O)O)N	0.0088499	0.00869218	0.00886774	0.0110071	0.0246403	0.0142065	0.0149327	0.0211702	0.0201041	0.0196021	0.0170757	0.0176242	0.012493	0.0158973	0.0183088	0.01663	0.00889007	0.0258738	0.00931288	0.0111924	0.00890046	0.0164458	0.0117897	0.0137172	0.0136876	0.0133059	0.012395	0.0144061	0.01481	0.013613	0.0154343	0.0142853	0.014645	0.0148663
AMP	InChI=1S/C10H14N5O7P/c11-8-5-9(13-2-12-8)15(3-14-5)10-7(17)6(16)4(22-10)1-21-23(18,19)20/h2-4,6-7,10,16-17H,1H2,(H2,11,12,13)(H2,18,19,20)/t4-,6-,7-,10-/m1/s1	NC1=C2N=CN([C@@H]3O[C@H](COP(O)(O)=O)[C@@H](O)[C@H]3O)C2=NC=N1	0.00284714	0.00350467	0	0.00254566	0.00264787	0.00464393	0.00431415	0.00333501	0.0039507	0.00365792	0.00396152	0	0	0.00304423	0	0.0041035	0	0	0	0	0	0.00149183	0.00198778	0.00341353	0.00377787	0	0.00259749	0.00270812	0.00277899	0.0026955	0.00299231	0.00321679	0.00336938	0
Aspartic acid	InChI=1S/C4H7NO4/c5-2(4(8)9)1-3(6)7/h2H,1,5H2,(H,6,7)(H,8,9)/t2-/m0/s1		0.00230489	0.00222154	0.00239417	0.00157034	0.00089904	0.000110868	0.000181668	0	0.000170523	0	0.000862801	0.00186416	0.00226534	0.00142229	0.00153414	0.000959663	0.00156394	0.000927759	0.00193649	0.000785694	0.000829378	0.00107399	0.000636935	0.000495665	0.000478877	0.000283549	0.000625395	0.000628748	0.000445162	0.000389168	0.000540708	0.00044389	0.000563566	0.000691598
beta-Alanine	InChI=1S/C3H7NO2/c4-2-1-3(5)6/h1-2,4H2,(H,5,6)	N[C@@H](CC(O)=O)C(O)=O	0.0158884	0.0144278	0.0115507	0.0131454	0.0128804	0.0118315	0.0101692	0.0105117	0.0104366	0.00953265	0.0195809	0.0239386	0.0168787	0.0199419	0.0217482	0.0198712	0.0104003	0.00971801	0.00956047	0.00984971	0.00928273	0.00711114	0.00791958	0.012525	0.0139326	0.0127679	0.00922713	0.0102211	0.0122984	0.0109592	0.0129613	0.0139701	0.0139729	0.0136458
Betaine	InChI=1S/C5H11NO2/c1-6(2,3)4-5(7)8/h4H2,1-3H3/p+1	C[N+](C)(C)CC(O)=O	0.030493	0.0445206	0.0499077	0.0452679	0.693446	0.010947	0.00751439	0.0154062	0.01474	0.00974027	0.0317394	0.0637553	0.0163255	0.0259577	0.0252585	0.014226	0.0784881	0.573534	0.058996	0.108401	0.123464	0.349178	0.0201362	0.0324597	0.043778	0.033048	0.0261379	0.0243407	0.0328399	0.0315301	0.0352139	0.0415773	0.0378785	0.0315425
Cholesterol	InChI=1S/C27H46O/c1-18(2)7-6-8-19(3)23-11-12-24-22-10-9-20-17-21(28)13-15-26(20,4)25(22)14-16-27(23,24)5/h9,18-19,21-25,28H,6-8,10-17H2,1-5H3/t19-,21+,22+,23-,24+,25+,26+,27-/m1/s1	[H][C@@]1(CC[C@@]2([H])[C@]3([H])CC=C4C[C@@H](O)CC[C@]4(C)[C@@]3([H])CC[C@]12C)[C@H](C)CCCC(C)C	0.0447973	0.105136	0.0732383	0.0747299	0.118724	0.00428543	0.005854	0.0143297	0.0112399	0.0162605	0.0435751	0.0456726	0.0161771	0.030749	0.0400233	0.062965	0.121788	0.159572	0.146483	0.0911174	0.152057	0.0494098	0.0258544	0.0347944	0.0348958	0.0345136	0.0296195	0.0307683	0.0315271	0.0324568	0.0320911	0.0313312	0.0328832	0.0340498
Citric acid	InChI=1S/C6H8O7/c7-3(8)1-6(13,5(11)12)2-4(9)10/h13H,1-2H2,(H,7,8)(H,9,10)(H,11,12)	OC(=O)CC(O)(CC(O)=O)C(O)=O	0.00696348	0.00505491	0.00499484	0.00529532	0.00651669	0.00924973	0.00745717	0.00878404	0.0089705	0.0131778	0.00427084	0.00383777	0.00535677	0.00603145	0.00430799	0.00511576	0.00692481	0.00676506	0.00453361	0.00700922	0.00513761	0.00483609	0.0072093	0.00673057	0.00725779	0.00978355	0.00831407	0.00882341	0.0085533	0.00891204	0.00897113	0.00913699	0.0093485	0.00960993
Decanoic acid	InChI=1S/C10H20O2/c1-2-3-4-5-6-7-8-9-10(11)12/h2-9H2,1H3,(H,11,12)	CCCCCCCCCC(O)=O	0.000142973	0.000248384	0.000196322	0.000185854	0.000255344	0	0	0	0	0	5.21038e-05	0.000186699	0.000112137	0.00011701	0.000109922	0.000134307	0.000256046	0.000119599	0.000266137	0.000155065	0.000271398	8.0936e-05	0.000126541	7.71441e-05	9.54084e-05	8.59856e-05	0.000103462	0.000111918	3.69196e-05	4.45924e-05	7.85621e-05	7.05448e-05	5.14351e-05	5.06494e-05
D-Fructose	InChI=1S/C6H12O6/c7-1-3-4(9)5(10)6(11,2-8)12-3/h3-5,7-11H,1-2H2/t3-,4-,5+,6-/m1/s1	OC[C@H]1O[C@](O)(CO)[C@@H](O)[C@@H]1O	0.0101442	0.0080438	0.00941109	0.0102618	0.00798882	0.00514236	0.00250886	0.00200938	0.00289029	0.00427056	0.0163976	0.0139981	0.0141123	0.0176827	0.0203922	0.0184083	0.0074064	0.00743367	0.00635723	0.00770462	0.00726618	0.00575568	0.00616026	0.00755027	0.00751384	0.00763782	0.00753852	0.00750336	0.008388	0.0083349	0.00698894	0.00683136	0.0070523	0.00743584
D-Glucose	InChI=1S/C6H12O6/c7-1-2-3(8)4(9)5(10)6(11)12-2/h2-11H,1H2/t2-,3-,4+,5-,6-/m1/s1	OC[C@H]1O[C@@H](O)[C@H](O)[C@@H](O)[C@@H]1O	0.0796263	0.0489358	0.0544433	0.0664508	0.0541877	0.0173404	0.0124934	0.00775783	0.0149886	0.020469	0.126843	0.115526	0.278863	0.208965	0.131891	0.128266	0.0479957	0.0434414	0.0508734	0.0595889	0.0719713	0.0429775	0.0435465	0.0553303	0.0555739	0.0553449	0.04955	0.0515297	0.0505584	0.0522008	0.0523916	0.0528781	0.0540478	0.0542254
D-Malic acid	InChI=1S/C4H6O5/c5-2(4(8)9)1-3(6)7/h2,5H,1H2,(H,6,7)(H,8,9)/t2-/m0/s1	O[C@@H](CC(O)=O)C(O)=O	0.00540354	0.0047243	0.00440287	0.00436697	0.00508868	0.0169399	0.0174557	0.0146112	0.0164646	0.0158086	0.00267751	0.00197054	0.00228545	0.00306834	0.00302539	0.00290842	0.00466427	0.00348821	0.00261608	0.00403962	0.00245345	0.00221773	0.00873012	0.0111782	0.011691	0.0109038	0.0103244	0.0100156	0.0105797	0.0110731	0.0109058	0.0105754	0.0112024	0.0112102
Dodecanoic acid	InChI=1S/C12H24O2/c1-2-3-4-5-6-7-8-9-10-11-12(13)14/h2-11H2,1H3,(H,13,14)	CCCCCCCCCCCC(O)=O	0.00192417	0.00175507	0.00204211	0.00242221	0.00202135	0	0	0	0.000215574	0.00038492	0.00119755	0.000693601	0.00108894	0	0.00127765	0.00150082	0.00209137	0.00149586	0.00207929	0.00172907	0.00180776	0.00132996	0.00107024	0.000741807	0.000746475	0.000755581	0.000893129	0.000887565	0.000781158	0.000729934	0.000759836	0.000711554	0.000723239	0.000755103
D-Sorbitol	InChI=1S/C6H14O6/c7-1-3(9)5(11)6(12)4(10)2-8/h3-12H,1-2H2/t3-,4+,5-,6-/m1/s1	OC[C@H](O)[C@@H](O)[C@H](O)[C@H](O)CO	0.0071061	0.00652077	0.0069841	0.0070502	0.00643421	0.0395135	0.027479	0.0381682	0.0335006	0.0402241	0.00572718	0.00703158	0.00418593	0.00610381	0.00714133	0.0068429	0.00691349	0.00695239	0.00633829	0.00782929	0.00618961	0.00543312	0.0153736	0.0194889	0.0195843	0.0198081	0.0179595	0.0180807	0.017557	0.0189542	0.0179326	0.0188019	0.0192664	0.0189407
D-Threitol	InChI=1S/C4H10O4/c5-1-3(7)4(8)2-6/h3-8H,1-2H2/t3-,4-/m1/s1	OC[C@@H](O)[C@H](O)CO	0.00102527	0.000797722	0.00077249	0.00102381	0.000829333	0.00126707	0.00117702	0.00099931	0.00125206	0.00116253	0.000862472	0.00137276	0.00107139	0.0010782	0.00103665	0.00113094	0.00108771	0.000788941	0.000757739	0.000908646	0.000766521	0.00061375	0.000887094	0.00111937	0.0010679	0.00104746	0.000881766	0.00106377	0.000979686	0.000986667	0.00103229	0.00108172	0.00111525	0.00101659
Fructose-6-Phosphat	InChI=1S/C6H13O9P/c7-1-3(8)5(10)6(11)4(9)2-15-16(12,13)14/h4-7,9-11H,1-2H2,(H2,12,13,14)/t4-,5-,6-/m1/s1	OCC(=O)[C@@H](O)[C@H](O)[C@H](O)COP(O)(O)=O	0	0.000465553	0	0.000469974	0	0.000643104	0.000482659	0.000265198	0.000516829	0.000359884	0.000403401	0.000751182	0.00053058	0.000595709	0.000942892	0.000687592	0	0	0	0.000623193	0	0	0.000423459	0.000512323	0.000440436	0.000556754	0.000502882	0.000450145	0.000476016	0.000385254	0.000515715	0	0.000569554	0.000642359
Glucose-6-Phosphate	InChI=1S/C6H13O9P/c7-3-2(1-14-16(11,12)13)15-6(10)5(9)4(3)8/h2-10H,1H2,(H2,11,12,13)/t2-,3-,4+,5-,6?/m1/s1	OC1O[C@H](COP(O)(O)=O)[C@@H](O)[C@H](O)[C@H]1O	0.00123562	0.00141571	0.00129536	0.00193492	0.00101652	0.000526089	0.000345055	0.000174617	0.000448641	0.000571185	0.00177162	0.00239385	0.00203125	0.00199182	0.00266688	0.00238442	0.000742956	0.00119232	0.00124081	0.0014266	0.000753609	0.00079407	0.00115386	0.00111474	0.00137238	0.00131055	0.00127126	0.00107091	0.00109398	0.000892887	0.0010311	0.00126491	0.0012692	0.000986206
Glyceric acid	InChI=1S/C3H6O4/c4-1-2(5)3(6)7/h2,4-5H,1H2,(H,6,7)/t2-/m1/s1	OC[C@@H](O)C(O)=O	0	0	0	0	0	0.00016547	0.0001464	0.000101954	0.000148648	0.000138392	0	0	0	0	0	0	0	0	0	0	0	0	0	0	0	9.68472e-05	0	6.0709e-05	0	8.62399e-05	0	0	0	0
Glycine	InChI=1S/C2H5NO2/c3-1-2(4)5/h1,3H2,(H,4,5)	NCC(O)=O	0.0787603	0.0786252	0.0629056	0.0699047	0.0900765	0.167692	0.143481	0.146267	0.151197	0.12664	0.153348	0.18114	0.098991	0.132278	0.130987	0.119396	0.077528	0.0715092	0.0666249	0.0703047	0.064037	0.0535132	0.103815	0.124202	0.124367	0.121123	0.109213	0.119369	0.135053	0.126221	0.123789	0.151846	0.126624	0.129619
Glycolic acid	InChI=1S/C2H4O3/c3-1-2(4)5/h3H,1H2,(H,4,5)	OCC(O)=O	0.000200888	0.0001359	0.000240706	0.000166441	0.000170017	5.98343e-05	6.67541e-05	5.5185e-05	5.68467e-05	6.56672e-05	0.000112195	0.000122534	8.50108e-05	0.000121885	0.00010669	0.000112407	0.000221024	0.000203451	0.000220268	0.000189747	0.000235539	0.00013806	0.000190499	0.000101052	8.65564e-05	0.000113909	0.000169009	0.000158884	0.000128599	0.000122549	0.000133756	6.80203e-05	0.000101937	7.88732e-05
Hypotaurine	InChI=1S/C2H7NO2S/c3-1-2-6(4)5/h1-3H2,(H,4,5)	NCCS(O)=O	0.0135822	0.0128339	0.0112123	0.0132003	0.0105983	0.00230638	0.00278268	0.00384148	0.00179322	0.00413437	0.00894698	0.00600843	0.00959258	0.00924477	0.0104088	0.0103268	0.00404206	0.00667255	0.00777465	0.00843961	0.00686876	0.00658704	0.00291058	0.00718963	0.00745371	0.00754182	0.00352537	0.00440127	0.00462677	0.00506162	0.00524274	0.00678711	0.00707052	0.00742182
L-Alanine	InChI=1S/C3H7NO2/c1-2(4)3(5)6/h2H,4H2,1H3,(H,5,6)/t2-/m0/s1	C[C@H](N)C(O)=O	0.0267012	0.0267863	0.0297124	0.0304749	0.0284501	0.0118983	0.00849827	0.0173335	0.0142183	0.0177136	0.0173154	0.0130803	0.0117538	0.0164463	0.0187442	0.0151871	0.0269434	0.0312713	0.0267054	0.030393	0.0241102	0.0201172	0.0131929	0.0156233	0.0154848	0.0150311	0.0185705	0.0176691	0.0195435	0.0187049	0.0206979	0.0200996	0.020467	0.0196822
L-Aspartic acid	InChI=1S/C4H7NO4/c5-2(4(8)9)1-3(6)7/h2H,1,5H2,(H,6,7)(H,8,9)/t2-/m0/s1	N[C@@H](CC(O)=O)C(O)=O	0.0311093	0.027461	0.0260392	0.0307947	0.0335871	0.00146702	0.00138504	0.00334061	0.00347106	0.00371885	0.0152049	0.0134609	0.0162087	0.0151995	0.0203735	0.01997	0.020226	0.0286997	0.0247507	0.0258844	0.0186918	0.0169977	0.00814583	0.0110702	0.0108595	0.0110142	0.0107157	0.0110894	0.0120914	0.0121388	0.0128633	0.0126441	0.0111377	0.0109917
L-Glutamic acid	InChI=1S/C5H9NO4/c6-3(5(9)10)1-2-4(7)8/h3H,1-2,6H2,(H,7,8)(H,9,10)/t3-/m0/s1	N[C@@H](CCC(O)=O)C(O)=O	0.11734	0.105086	0.120132	0.116537	0.105504	0.0519752	0.0674168	0.0613444	0.0489785	0.0669108	0.086461	0.0409065	0.0836043	0.0824113	0.101853	0.0941889	0.115708	0.117386	0.110701	0.103336	0.104656	0.0886501	0.0633266	0.0920214	0.0825787	0.0814026	0.0716233	0.0765032	0.0709849	0.0781046	0.0804093	0.0756699	0.0841642	0.0821708
L-Glutamine	InChI=1S/C5H10N2O3/c6-3(5(9)10)1-2-4(7)8/h3H,1-2,6H2,(H2,7,8)(H,9,10)/t3-/m0/s1	N[C@@H](CCC(N)=O)C(O)=O	0	0	0	0	0.000726474	0.00130713	0	0.00291834	0.00188574	0.00343329	0.000861541	0	0	0	0	0	0	0.00091112	0.00121353	0.00145847	0	0	0	0.00212606	0	0	0	0	0	0	0	0.00126843	0.00143619	0
L-Glutathione reduced	InChI=1S/C10H17N3O6S/c11-5(10(18)19)1-2-7(14)13-6(4-20)9(17)12-3-8(15)16/h5-6,20H,1-4,11H2,(H,12,17)(H,13,14)(H,15,16)(H,18,19)/t5-,6-/m0/s1	N[C@@H](CCC(=O)N[C@@H](CS)C(=O)NCC(O)=O)C(O)=O	0.000874479	0.000371169	0.000668267	0.00055096	0.000513276	0.000416259	0.000274561	0.000425496	0.000495499	0.000407772	0.00121098	0.00100102	0.00312142	0.0015386	0.00175269	0.00150641	0	0	0	0	0	0	0.000671903	0.00062506	0.000749717	0.000589217	0.000656269	0.00089785	0.000746678	0.000734591	0.000813405	0.000701454	0.000898301	0.000572714
L-Isoleucine	InChI=1S/C6H13NO2/c1-3-4(2)5(7)6(8)9/h4-5H,3,7H2,1-2H3,(H,8,9)/t4-,5-/m0/s1	CC[C@H](C)[C@H](N)C(O)=O	0.00195286	0.00120141	0.00133139	0.00138705	0	0.00248057	0.00253452	0.00217152	0.00245182	0.00204787	0.00137204	0.00194149	0.00170034	0.00181955	0.00170541	0.00154916	0.00165524	0.000515069	0.00143632	0.00140098	0.00110034	0.000517969	0.000972052	0.00185834	0.00191428	0.00172935	0.00178319	0.00142413	0.0015052	0.00175624	0.00165446	0.00184626	0.00233367	0.00162082
Lactic acid	InChI=1S/C3H6O3/c1-2(4)3(5)6/h2,4H,1H3,(H,5,6)/t2-/m0/s1	C[C@H](O)C(O)=O	0.0381	0.0301959	0.0328402	0.0282965	0.0296732	0.298572	0.356241	0.296411	0.33171	0.307419	0.0206242	0.0303272	0.0378186	0.0268716	0.0177068	0.0179762	0.0353275	0.023321	0.0286752	0.038654	0.0293735	0.0210149	0.12495	0.178874	0.167374	0.178144	0.155397	0.160456	0.158233	0.171665	0.169549	0.150154	0.162072	0.176429
L-Leucine	InChI=1S/C6H13NO2/c1-4(2)3-5(7)6(8)9/h4-5H,3,7H2,1-2H3,(H,8,9)/t5-/m0/s1	CC(C)C[C@H](N)C(O)=O	0	0	0.00115546	0.000699093	0.00457779	0.000335798	0.000411743	0.000652118	0	0.000949638	0.00109628	0.00116253	0	0.00109217	0.00126303	0.000907734	0.000797771	0.00355817	0.000717385	0.000950003	0.0013116	0.00204289	0.00129158	0.000986562	0.000819304	0.00102833	0.00108576	0.000966697	0.00113972	0.000968101	0.00132627	0.00114434	0.00100813	0.000919946
L-Lysine	InChI=1S/C6H14N2O2/c7-4-2-1-3-5(8)6(9)10/h5H,1-4,7-8H2,(H,9,10)/t5-/m0/s1	NCCCC[C@H](N)C(O)=O	0	0.00151656	0.00102785	0.00171404	0.00160678	0.00259241	0.00201197	0.00204737	0.00261405	0.00241622	0.00322134	0.00284339	0.00332687	0.00287412	0.00272958	0.00255494	0	0.00106394	0	0.00134721	0	0.000720296	0.000448667	0.00237876	0.00180236	0.0017591	0.000701093	0.00121671	0.00118279	0.00122917	0.00148632	0.00230374	0.00214557	0.00201437
L-Phenylalanine	InChI=1S/C9H11NO2/c10-8(9(11)12)6-7-4-2-1-3-5-7/h1-5,8H,6,10H2,(H,11,12)/t8-/m0/s1	N[C@@H](CC1=CC=CC=C1)C(O)=O	0.00398538	0.00377509	0.00362121	0.00454437	0.00403326	0.00426855	0.00379936	0.00349573	0.00368752	0.00610927	0.00498791	0.00355389	0.00521178	0.00502042	0.00490592	0.00529351	0.00353583	0.00442404	0.00437511	0.00467831	0.00349643	0.00315857	0.00421976	0.00590295	0.00342247	0.00586538	0.00496191	0.00539421	0.00556709	0.00555249	0.00570926	0.00574977	0.00570477	0.00598127
L-Proline	InChI=1S/C5H9NO2/c7-5(8)4-2-1-3-6-4/h4,6H,1-3H2,(H,7,8)/t4-/m1/s1	OC(=O)[C@H]1CCCN1	0.00164287	0.000853963	0.00181822	0.000733357	0.00280514	0.00678761	0.00488322	0.00925832	0.0131476	0.0112677	0.0048222	0.00340506	0.00184896	0.00336623	0.00535232	0.00389065	0.00222501	0.00418814	0.00269123	0.00152298	0.00077356	0.00185046	0.00779562	0.00607942	0.00541075	0.00507029	0.00960496	0.00883964	0.0105843	0.0104297	0.0104627	0.00936316	0.00762943	0.00599461
L-Serine	InChI=1S/C3H7NO3/c4-2(1-5)3(6)7/h2,5H,1,4H2,(H,6,7)/t2-/m0/s1	N[C@@H](CO)C(O)=O	0.0145312	0.013237	0.0114646	0.0162229	0.018579	0.00791169	0.00697582	0.00787397	0.00762828	0.00892487	0.0130828	0.0128949	0.00806181	0.0112808	0.0146174	0.0122493	0.0120491	0.0155397	0.0135156	0.0156472	0.0124532	0.0104404	0.0113295	0.0101562	0.00987838	0.0110165	0.0102855	0.012984	0.011917	0.0113289	0.0117184	0.0121034	0.0116036	0.0118166
L-Threonine	InChI=1S/C4H9NO3/c1-2(6)3(5)4(7)8/h2-3,6H,5H2,1H3,(H,7,8)/t2-,3+/m1/s1	C[C@@H](O)[C@H](N)C(O)=O	0.0473	0.0422702	0.0414526	0.0495533	0.0499453	0.0704033	0.0466332	0.0658829	0.0641142	0.068117	0.0781454	0.0725676	0.057465	0.0710547	0.0806514	0.0728907	0.0419238	0.0504938	0.03976	0.0502198	0.0363204	0.0340038	0.0544635	0.0659168	0.0691747	0.0721549	0.0664232	0.0652291	0.0713169	0.0648586	0.0660723	0.0729552	0.0747462	0.0752174
L-Tryptophan	InChI=1S/C11H12N2O2/c12-9(11(14)15)5-7-6-13-10-4-2-1-3-8(7)10/h1-4,6,9,13H,5,12H2,(H,14,15)/t9-/m0/s1	N[C@@H](CC1=CNC2=C1C=CC=C2)C(O)=O	0.000387193	0.00036379	0.000460283	0.000377233	0.000365564	0.00015778	0.000293639	0.000304789	0.000257093	0.000273148	0.000370791	0.000481231	0.000672221	0.000462145	0.00046233	0.000566157	0.000346491	0.000318902	0.000383202	0.000381648	0.000341836	0.000180793	0.000653719	0.00045732	0.000377857	0.000371188	0.000594534	0.000637965	0.000612234	0.000566735	0.000533702	0.000416534	0.000393609	0.000402646
L-Tyrosine	InChI=1S/C9H11NO3/c10-8(9(12)13)5-6-1-3-7(11)4-2-6/h1-4,8,11H,5,10H2,(H,12,13)/t8-/m0/s1	N[C@@H](CC1=CC=C(O)C=C1)C(O)=O	0.00529045	0.00458793	0.00403847	0.00513336	0.00487512	0.00598361	0.00471672	0.00634206	0.00710223	0.00962375	0.00607793	0.00297073	0.00643121	0.00642103	0.00634484	0.00596937	0.0034134	0.00446071	0.00428761	0.00497323	0.00318249	0.00292719	0.00402679	0.0082712	0.00659353	0.00738387	0.00557996	0.00570341	0.00586074	0.00650873	0.00640114	0.00711655	0.0073493	0.00761767
L-Valine	InChI=1S/C5H11NO2/c1-3(2)4(6)5(7)8/h3-4H,6H2,1-2H3,(H,7,8)/t4-/m0/s1	CC(C)[C@H](N)C(O)=O	0.00371113	0.00344323	0.00357543	0.00421803	0.00477558	0.00446627	0.00443851	0.00371435	0.00429747	0.00403436	0.00410529	0.00470185	0.00433701	0.00455475	0.00453762	0.00384598	0.00331106	0.00458792	0.00346672	0.00359801	0.00335578	0.003328	0.00266141	0.00434893	0.00423191	0.00448977	0.00367653	0.00330997	0.00377274	0.00408161	0.0040003	0.00389957	0.00430594	0.00430628
Myo-Inositol	InChI=1S/C6H12O6/c7-1-2(8)4(10)6(12)5(11)3(1)9/h1-12H/t1-,2-,3-,4+,5-,6-	O[C@H]1[C@H](O)[C@@H](O)[C@H](O)[C@H](O)[C@@H]1O	1.04374	1.04783	1.11143	1.04352	1.00485	0.154989	0.14184	0.142229	0.147823	0.174776	0.570319	0.808281	1.02757	1.0547	0.7886	1.20978	1.09532	1.10684	1.07105	1.12388	0.958961	0.797963	0.505201	0.415744	0.6751	0.412653	0.552243	0.568659	0.578323	0.614646	0.59735	0.57617	0.637415	0.648641
Myristic acid	InChI=1S/C6H12O6/c7-1-2(8)4(10)6(12)5(11)3(1)9/h1-12H/t1-,2-,3-,4+,5-,6-	O[C@H]1[C@H](O)[C@@H](O)[C@H](O)[C@H](O)[C@@H]1O	0.00196976	0.0015612	0.00235144	0.00169063	0.00151834	0	0	0	0	0	0.000865047	0	0	0.00119664	0	0	0.00246337	0.00144063	0.00231223	0.00173653	0.00158272	0.00114312	0.00138267	0	0	0	0.00118932	0.000976504	0.00107982	0	0.00076553	0.000812963	0.000919648	0
Nonanoic acid	InChI=1S/C9H18O2/c1-2-3-4-5-6-7-8-9(10)11/h2-8H2,1H3,(H,10,11)	CCCCCCCCC(O)=O	0.00174065	0.00174387	0.00202141	0.00210285	0.00195136	0.000412645	0.000397313	0.000517972	0.000370827	0.000370169	0.00104545	0.00162657	0.00103759	0.000971718	0.00114193	0.00129401	0.00188094	0.00117929	0.00145745	0.00111433	0.00175928	0.000972546	0.000498624	0.000677345	0.000617425	0.000614343	0.000614015	0.000596326	0.00057556	0.000568755	0.000607848	0.000565298	0.000625822	0.000712286
Oleic acid	InChI=1S/C18H34O2/c1-2-3-4-5-6-7-8-9-10-11-12-13-14-15-16-17-18(19)20/h9-10H,2-8,11-17H2,1H3,(H,19,20)/b10-9-	CCCCCCCC\C=C/CCCCCCCC(O)=O	0.00233169	0.00170785	0.00556909	0.00199626	0.00184196	0	0	0.000754325	0.00198412	0.00174537	0.00180456	0.00125643	0.000952106	0.00127232	0.00277936	0.00213161	0.00359722	0.0028498	0.00293737	0.00184834	0.00309667	0.00217728	0	0.00117735	0.00106933	0.000918919	0.0037522	0.00359937	0.00270464	0.00297688	0.00258548	0.00264848	0.00182428	0.00188342
Palmitic acid	InChI=1S/C16H32O2/c1-2-3-4-5-6-7-8-9-10-11-12-13-14-15-16(17)18/h2-15H2,1H3,(H,17,18)	CCCCCCCCCCCCCCCC(O)=O	0.084552	0.0638086	0.0923746	0.0799107	0.071843	0.0090718	0.0108813	0.00964058	0.0121607	0.016823	0.0405816	0.0319862	0.0353102	0.0359313	0.0377984	0.0549466	0.0919191	0.0690182	0.0911237	0.0727242	0.0631537	0.0550404	0.144414	0.0316958	0.0309843	0.0310907	0.0763003	0.059689	0.0446604	0.0405245	0.0377568	0.0287287	0.030662	0.0300295
Pantothenic acid	InChI=1S/C9H17NO5/c1-9(2,5-11)7(14)8(15)10-4-3-6(12)13/h7,11,14H,3-5H2,1-2H3,(H,10,15)(H,12,13)/t7-/m0/s1	CC(C)(CO)[C@@H](O)C(=O)NCCC(O)=O	0.00389375	0.00340216	0.00335297	0.00371584	0.00346243	0.00722906	0.0070732	0.00746281	0.00701448	0.00919906	0.00318205	0.00250677	0.00256329	0.0030928	0.00317678	0.00331464	0.0029516	0.0027038	0.00234523	0.00292969	0.00240616	0.00200824	0.00546839	0.00694413	0.00543707	0.00659836	0.00627173	0.00641206	0.00652107	0.00674096	0.00667647	0.00669049	0.00669369	0.00648866
Phosphoglyceric acid	InChI=1S/C3H7O7P/c4-1-2(3(5)6)10-11(7,8)9/h2,4H,1H2,(H,5,6)(H2,7,8,9)		0	0.000353991	0	0.000305129	0.00032088	0.000180679	0.000296778	0.000378638	0.000510114	0.00109643	0	0	0	0	0	0	0	0.000322152	0	0.000277165	0	0	0.000466672	0.000703889	0.000272237	0.000439502	0.000511435	0.000565981	0.000542477	0.000527001	0.000503967	0.000529809	0.000512301	0.000601609
Phosphoric acid	InChI=1S/H3O4P/c1-5(2,3)4/h(H3,1,2,3,4)	OCC(OP(O)(O)=O)C(O)=O	0.192312	0.229342	0.204631	0.197207	0.198822	0.169051	0.175856	0.169221	0.132993	0.130406	0.183298	0.200301	0.174167	0.168085	0.179399	0.180019	0.155446	0.195369	0.170523	0.167842	0.141787	0.122936	0.0992629	0.168676	0.181154	0.186587	0.123915	0.135452	0.130119	0.137532	0.14019	0.151781	0.161894	0.161874
Putrescine	InChI=1S/C4H12N2/c5-3-1-2-4-6/h1-6H2	NCCCCN	0.00316325	0.00257449	0.00236596	0.00226392	0.00137404	0.00619934	0.00584919	0.00482626	0.00529418	0.00434934	0.00182707	0.00203139	0.000771895	0.00179046	0.00209613	0.00149505	0.00204458	0.00122106	0.00111644	0.00167364	0.00141933	0.000810706	0.00261805	0.00393118	0.00416848	0.00362206	0.00331702	0.00305775	0.00348684	0.00367289	0.00370626	0.00361329	0.00365104	0.00367011
Pyrophosphate	InChI=1S/H4O7P2/c1-8(2,3)7-9(4,5)6/h(H2,1,2,3)(H2,4,5,6)	OP(O)(=O)OP(O)(O)=O	0.00883716	0.00645287	0.00866495	0.00761021	0.00538066	0.000204996	0.000174213	0.000892053	0.00221475	0.00202444	0.00558331	0.00359001	0.0017244	0.00172407	0.00513407	0.00574207	0.0118543	0.0142942	0.0111366	0.00698794	0.00908073	0.00594145	0.0121765	0.0019464	0.00071459	0.000954021	0.0134649	0.0155777	0.0151215	0.0122797	0.0120335	0.00708291	0.00508184	0.00285108
Pyruvic acid	InChI=1S/C3H4O3/c1-2(4)3(5)6/h1H3,(H,5,6)	CC(=O)C(O)=O	0	0.000227765	0	0	0	8.99764e-05	0	0	5.63007e-05	0	9.61889e-05	0.00012609	0	0	0	8.2758e-05	0	0	0	9.86423e-05	0.000118451	0	0	0.000115645	0	0.000118691	0	0	0	0	0	0	0	0
Spermidine	InChI=1S/C7H19N3/c8-4-1-2-6-10-7-3-5-9/h10H,1-9H2	NCCCCNCCCN	0.00106062	0.000672883	9.32119e-05	0.000668098	0.000327664	0.000527811	0.000313711	0	0	1.44143e-05	0.000504855	0.000763964	0.00146637	0.00109333	0.000672324	0.00067668	0.000229754	6.76791e-05	0	0	0	7.87061e-05	0	0.000635759	0.000920579	0.00098454	2.38241e-05	2.55198e-05	0	3.3717e-05	0.000126639	0.000284746	0.000467102	0.000664748
Stearic acid	InChI=1S/C18H36O2/c1-2-3-4-5-6-7-8-9-10-11-12-13-14-15-16-17-18(19)20/h2-17H2,1H3,(H,19,20)	CCCCCCCCCCCCCCCCCC(O)=O	0.0354636	0.0288047	0.0389943	0.0306757	0.0303039	0.00383176	0.00442942	0.00481603	0.00569217	0.0061679	0.0166731	0.0132595	0.0136226	0.0113892	0.0131017	0.0204793	0.0424198	0.032421	0.0403362	0.0285177	0.0379077	0.0231666	0.146137	0.0125891	0.0118164	0.0120754	0.0762126	0.0561434	0.0399374	0.031786	0.0263945	0.0147875	0.0104856	0.0120062
Taurine	InChI=1S/C2H7NO3S/c3-1-2-7(4,5)6/h1-3H2,(H,4,5,6)	NCCS(O)(=O)=O	0.0449568	0.0341609	0.0429657	0.0382428	0.0310061	0.0111798	0.0081441	0.0105948	0.010195	0.0115303	0.0281426	0.0253125	0.0294522	0.0244745	0.0332005	0.0384429	0.0274755	0.0278019	0.0249968	0.0256414	0.0248479	0.0214994	0.014572	0.0153253	0.0172162	0.0171739	0.023611	0.0217582	0.028281	0.0292886	0.028371	0.0233513	0.0222747	0.0222503
Trans-4Hydroxyproline	InChI=1S/C5H9NO3/c7-3-1-4(5(8)9)6-2-3/h3-4,6-7H,1-2H2,(H,8,9)/t3-,4+/m1/s1	O[C@H]1CN[C@@H](C1)C(O)=O	0	0	0	0	0	0	0	0.00112054	0.00131361	0.000695724	0.000664777	0	0	0.000607587	0.000777018	0.000967164	0	0	0	0.00040697	0	0	0.000635327	0.000651748	0	0.0006497	0.000679092	0.000977084	0.00139645	0.00188576	0.00103317	0.00128348	0.00133226	0.00118777
UMP	InChI=1S/C9H13N2O9P/c12-5-1-2-11(9(15)10-5)8-7(14)6(13)4(20-8)3-19-21(16,17)18/h1-2,4,6-8,13-14H,3H2,(H,10,12,15)(H2,16,17,18)/t4-,6-,7-,8-/m1/s1	O[C@H]1[C@@H](O)[C@@H](O[C@@H]1COP(O)(O)=O)N1C=CC(=O)NC1=O	0.00320963	0.00453382	0.00449573	0.00240607	0.00386662	0.00356033	0.00332812	0.00587075	0.00521538	0.006141	0.00562793	0.00598322	0.00349423	0.00375661	0.00302764	0.00401609	0	0.00478046	0.00346159	0.00319895	0.00199305	0.00214372	0.00670935	0.00465643	0.00464807	0.003337	0.00883471	0.00804977	0.00720691	0.00785759	0.00626377	0.00492238	0.00472252	0.00497122
