# Supplementary material for: Metabolic reprogramming of inner ear cell line HEI-OC1 after dexamethasone application
Source: Metabolomics. 2021 May 24;17(6):52. doi: 10.1007/s11306-021-01799-y (PMC8144088; doi:10.1007/s11306-021-01799-y)
Supplement: Supplementary file 3 — Electronic supplementary material 3 (XLSX 12 kb) [file 11306_2021_1799_MOESM3_ESM.xlsx]

## Sheet: anova_posthoc_Medium
	f.value	p.value	=-LOG10(p)	FDR	Fisher's LSD
2-Ketoisocaproic acid	7.9901	0.0010736	2.9692	0.002196	M_33D - M_39D	M_33D - M_39K	M_33K - M_39K
3-Hydroxyisovaleric acid	272.12	2.24e-16	15.65	1.01e-14	M_33D - M_39D	M_33D - M_39K	M_33K - M_39D	M_33K - M_39K
3-Methyl-2-oxo-butanoic acid	10.84	0.00019178	3.7172	0.00050764	M_33D - M_39D	M_33D - M_39K	M_33K - M_39D	M_33K - M_39K
Aminomalic acid	7.8371	0.0011879	2.9252	0.0022273	M_39D - M_33D	M_39K - M_33D	M_39D - M_33K	M_39K - M_33K
Cholesterol	9.5129	0.00041263	3.3844	0.00092841	M_39D - M_33D	M_39K - M_33D	M_39D - M_33K	M_39K - M_33K
Citric acid	5.5814	0.005997	2.2221	0.010379	M_33D - M_39D	M_33D - M_39K	M_33K - M_39K
Glyceric acid	103.23	2.43e-12	11.615	2.73e-11	M_33D - M_39D	M_33D - M_39K	M_33K - M_39D	M_33K - M_39K
Glycine	5.8268	0.0049654	2.304	0.0089377	M_33D - M_33K	M_33D - M_39D	M_33D - M_39K
Lactic acid	172.79	1.82e-14	13.74	4.1e-13	M_33D - M_39D	M_33D - M_39K	M_33K - M_39D	M_33K - M_39K
L-Alanine	146.43	8.89e-14	13.051	1.33e-12	M_39D - M_33D	M_39K - M_33D	M_39D - M_33K	M_39K - M_33K
L-Aspartic acid	12.793	6.84e-05	4.1651	0.00021976	M_39D - M_33D	M_39K - M_33D	M_39D - M_33K	M_39K - M_33K
L-Cystine	24.149	7.45e-07	6.128	3.05e-06	M_39D - M_33D	M_39K - M_33D	M_39D - M_33K	M_39K - M_33K
L-Glutamic acid	17.461	8.3e-06	5.0807	3.11e-05	M_39D - M_33D	M_39K - M_33D	M_39D - M_33K	M_39K - M_33K
L-Glutamine	27.266	2.87e-07	6.5417	1.44e-06	M_39D - M_33D	M_39K - M_33D	M_39D - M_33K	M_39K - M_33K
L-Isoleucine	10.43	0.00024158	3.6169	0.00060395	M_39D - M_33D	M_39K - M_33D	M_39D - M_33K	M_39K - M_33K
L-Lysine	12.397	8.36e-05	4.078	0.00025068	M_39D - M_33D	M_39K - M_33D	M_39D - M_33K	M_39K - M_33K
L-Ornithine	3.7406	0.027768	1.5565	0.044627	M_39D - M_33D	M_39D - M_33K	M_39D - M_39K
L-Phenylalanine	10.064	0.00029814	3.5256	0.00070613	M_39D - M_33D	M_39K - M_33D	M_39D - M_33K	M_39K - M_33K
L-Pyroglutamic acid	16.513	1.23e-05	4.9096	4.26e-05	M_33K - M_33D	M_39D - M_33D	M_39K - M_33D	M_39D - M_33K	39K - 33K
L-Serine	31.832	8.24e-08	7.0843	4.63e-07	M_33D - M_33K	M_39D - M_33D	M_39K - M_33D	M_39D - M_33K	39K - 33K
L-Tryptophan	32.527	6.9e-08	7.1614	4.43e-07	M_39D - M_33D	M_39K - M_33D	M_39D - M_33K	M_39K - M_33K
L-Tyrosine	11.802	0.00011386	3.9436	0.00032023	M_39D - M_33D	M_39K - M_33D	M_39D - M_33K	M_39K - M_33K
L-Valine	7.9053	0.0011354	2.9448	0.0022214	M_33D - M_33K	M_39D - M_33D	M_39D - M_33K	M_39K - M_33K
Phosphoric acid	8.2865	0.00088494	3.0531	0.0018963	M_39D - M_33D	M_39K - M_33D	M_39D - M_33K	M_39K - M_33K
Putrescine	91.3	7.63e-12	11.117	6.87e-11	M_33D - M_39D	M_33D - M_39K	M_33K - M_39D	M_33K - M_39K
Pyruvic acid	5.026	0.0093122	2.0309	0.01552	M_39D - M_33D	M_39D - M_33K	M_39D - M_39K
Ribose	26.504	3.6e-07	6.4441	1.62e-06	M_33D - M_39D	M_33D - M_39K	M_33K - M_39D	M_33K - M_39K
Uracil	61.692	2.75e-10	9.5608	2.06e-09	M_33D - M_39D	M_33D - M_39K	M_33K - M_39D	M_33K - M_39K
