# Supplementary material for: Metabolic reprogramming of inner ear cell line HEI-OC1 after dexamethasone application
Source: Metabolomics. 2021 May 24;17(6):52. doi: 10.1007/s11306-021-01799-y (PMC8144088; doi:10.1007/s11306-021-01799-y)
Supplement: Supplementary file 4 — Electronic supplementary material 4 (XLSX 14 kb) [file 11306_2021_1799_MOESM4_ESM.xlsx]

## Sheet: anova_posthoc
	f.value	p.value	=-LOG10(p)	FDR	Fisher's LSD
Taurine	269.25	3.878e-15	14.411	2.2105e-13	C_Diff Dex - C_Diff control	C_Diff control - C_Prol control	C_Diff control - C_Prol Dex	C_Diff Dex - C_Prol control	C_Diff Dex - C_Prol Dex"
Glucose-6-Phosphate	177.98	1.4486e-13	12.839	2.1371e-12	C_Diff Dex - C_Diff control	C_Diff control - C_Prol control	C_Diff control - C_Prol Dex	C_Diff Dex - C_Prol control	C_Diff Dex - C_Prol Dex"
D-Fructose	176.99	1.5205e-13	12.818	2.1371e-12	C_Diff Dex - C_Diff control	C_Diff control - C_Prol control	C_Diff control - C_Prol Dex	C_Diff Dex - C_Prol control	C_Diff Dex - C_Prol Dex"
D-Sorbitol	174	1.7629e-13	12.754	2.1371e-12	C_Prol control - C_Diff control	C_Diff control - C_Prol Dex	C_Prol control - C_Diff Dex	C_Diff Dex - C_Prol Dex	C_Prol control - C_Prol Dex"
L-Lactic acid	172.78	1.8747e-13	12.727	2.1371e-12	C_Prol control - C_Diff control	C_Diff control - C_Prol Dex	C_Prol control - C_Diff Dex	C_Diff Dex - C_Prol Dex	C_Prol control - C_Prol Dex"
Beta-Alanine	147.91	7.2e-13	12.143	6.84e-12	C_Diff Dex - C_Diff control	C_Diff control - C_Prol control	C_Diff control - C_Prol Dex	C_Diff Dex - C_Prol control	C_Diff Dex - C_Prol Dex	C_Prol control - C_Prol Dex"
Stearic acid	140.87	1.0959e-12	11.96	8.924e-12	C_Diff control - C_Diff Dex	C_Diff control - C_Prol control	C_Diff control - C_Prol Dex	C_Diff Dex - C_Prol control	C_Diff Dex - C_Prol Dex"
Palmitic acid	122.7	3.5884e-12	11.445	2.5567e-11	C_Diff control - C_Diff Dex	C_Diff control - C_Prol control	C_Diff control - C_Prol Dex	C_Diff Dex - C_Prol control	C_Diff Dex - C_Prol Dex"
3-Hydroxyisovaleric acid	115.66	5.9439e-12	11.226	3.7644e-11	C_Prol control - C_Diff control	C_Prol control - C_Diff Dex	C_Prol control - C_Prol Dex"
D-Malic acid	112.45	7.5591e-12	11.122	4.3087e-11	C_Prol control - C_Diff control	C_Diff control - C_Prol Dex	C_Prol control - C_Diff Dex	C_Diff Dex - C_Prol Dex	C_Prol control - C_Prol Dex"
L-Threonine	105.14	1.3388e-11	10.873	6.9373e-11	C_Diff Dex - C_Diff control	C_Diff control - C_Prol Dex	C_Diff Dex - C_Prol control	C_Diff Dex - C_Prol Dex	C_Prol control - C_Prol Dex"
Pantothenic acid	89.804	5.0739e-11	10.295	2.4101e-10	C_Diff Dex - C_Diff control	C_Prol control - C_Diff control	C_Diff control - C_Prol Dex	C_Prol control - C_Diff Dex	C_Diff Dex - C_Prol Dex	C_Prol control - C_Prol Dex"
Aminoisobutyric acid	81.145	1.1866e-10	9.9257	5.2028e-10	C_Diff control - C_Diff Dex	C_Diff control - C_Prol control	C_Diff control - C_Prol Dex	C_Diff Dex - C_Prol control	C_Diff Dex - C_Prol Dex"
L-Aspartic acid	78.479	1.5679e-10	9.8047	6.3835e-10	C_Diff control - C_Prol control	C_Diff control - C_Prol Dex	C_Diff Dex - C_Prol control	C_Diff Dex - C_Prol Dex"
Phosphoric acid	76.513	1.9363e-10	9.713	7.358e-10	C_Diff Dex - C_Diff control	C_Diff control - C_Prol control	C_Diff control - C_Prol Dex	C_Diff Dex - C_Prol control	C_Diff Dex - C_Prol Dex	C_Prol control - C_Prol Dex"
L-Serine	68.228	4.9989e-10	9.3011	1.7809e-09	C_Diff control - C_Prol control	C_Diff control - C_Prol Dex	C_Diff Dex - C_Prol control	C_Diff Dex - C_Prol Dex	C_Prol control - C_Prol Dex"
Nonanoic acid	66.481	6.1877e-10	9.2085	2.0747e-09	C_Diff control - C_Prol control	C_Diff control - C_Prol Dex	C_Diff Dex - C_Prol control	C_Diff Dex - C_Prol Dex"
Fumaric acid	64.978	7.4656e-10	9.1269	2.3641e-09	C_Prol control - C_Diff control	C_Diff control - C_Prol Dex	C_Prol control - C_Diff Dex	C_Diff Dex - C_Prol Dex	C_Prol control - C_Prol Dex"
D-Threitol	62.67	1.0039e-09	8.9983	3.0117e-09	C_Diff Dex - C_Diff control	C_Diff control - C_Prol Dex	C_Diff Dex - C_Prol control	C_Diff Dex - C_Prol Dex	C_Prol control - C_Prol Dex"
L-Alanine	58.316	1.8049e-09	8.7435	5.1439e-09	C_Diff control - C_Diff Dex	C_Diff control - C_Prol control	C_Diff control - C_Prol Dex	C_Diff Dex - C_Prol control	C_Diff Dex - C_Prol Dex"
L-Valine	56.4	2.3665e-09	8.6259	6.4233e-09	C_Diff Dex - C_Diff control	C_Diff control - C_Prol control	C_Diff control - C_Prol Dex	C_Diff Dex - C_Prol control	C_Diff Dex - C_Prol Dex	C_Prol control - C_Prol Dex"
Hypotaurine	54.906	2.9397e-09	8.5317	7.6165e-09	C_Diff Dex - C_Diff control	C_Diff control - C_Prol control	C_Diff control - C_Prol Dex	C_Diff Dex - C_Prol control	C_Diff Dex - C_Prol Dex"
L-Phenylalanine	52.198	4.4163e-09	8.3549	1.0945e-08	C_Diff Dex - C_Diff control	C_Diff control - C_Prol control	C_Diff control - C_Prol Dex	C_Diff Dex - C_Prol control	C_Diff Dex - C_Prol Dex	C_Prol control - C_Prol Dex"
L-Lysine	50.335	5.9085e-09	8.2285	1.4033e-08	C_Diff Dex - C_Diff control	C_Prol control - C_Diff control	C_Diff Dex - C_Prol control	C_Diff Dex - C_Prol Dex	C_Prol control - C_Prol Dex"
L-Glutamic acid	50.073	6.1607e-09	8.2104	1.4046e-08	C_Diff control - C_Prol control	C_Diff control - C_Prol Dex	C_Diff Dex - C_Prol control	C_Diff Dex - C_Prol Dex"
Glycine	45.216	1.3852e-08	7.8585	3.0369e-08	C_Diff Dex - C_Diff control	C_Diff control - C_Prol Dex	C_Diff Dex - C_Prol control	C_Diff Dex - C_Prol Dex	C_Prol control - C_Prol Dex"
L-Tryptophan	43.244	1.9677e-08	7.706	4.154e-08	C_Diff Dex - C_Diff control	C_Diff control - C_Prol control	C_Diff control - C_Prol Dex	C_Diff Dex - C_Prol control	C_Diff Dex - C_Prol Dex"
L-Isoleucine	35.681	8.7255e-08	7.0592	1.7763e-07	C_Diff Dex - C_Diff control	C_Diff control - C_Prol Dex	C_Diff Dex - C_Prol control	C_Diff Dex - C_Prol Dex	C_Prol control - C_Prol Dex"
Oleic acid	31.738	2.1174e-07	6.6742	4.1107e-07	C_Diff control - C_Diff Dex	C_Diff control - C_Prol control	C_Diff control - C_Prol Dex	C_Diff Dex - C_Prol control	C_Diff Dex - C_Prol Dex"
Putrescine	31.647	2.1635e-07	6.6648	4.1107e-07	C_Diff Dex - C_Diff control	C_Prol control - C_Diff control	C_Diff control - C_Prol Dex	C_Prol control - C_Diff Dex	C_Diff Dex - C_Prol Dex	C_Prol control - C_Prol Dex"
Cholesterol	30.483	2.863e-07	6.5432	5.2642e-07	C_Diff control - C_Diff Dex	C_Diff control - C_Prol control	C_Diff control - C_Prol Dex	C_Diff Dex - C_Prol control	C_Diff Dex - C_Prol Dex"
Dodecanoic acid	27.364	6.3471e-07	6.1974	1.1306e-06	C_Diff control - C_Diff Dex	C_Diff control - C_Prol control	C_Diff control - C_Prol Dex	C_Diff Dex - C_Prol control	C_Diff Dex - C_Prol Dex"
2-Ketoisocaproic acid	27.076	6.8549e-07	6.164	1.184e-06	C_Diff Dex - C_Diff control	C_Prol control - C_Diff control	C_Diff control - C_Prol Dex	C_Prol control - C_Diff Dex	C_Diff Dex - C_Prol Dex	C_Prol control - C_Prol Dex"
Pyrophosphate	25.863	9.5608e-07	6.0195	1.6028e-06	C_Diff control - C_Diff Dex	C_Diff control - C_Prol control	C_Diff control - C_Prol Dex	C_Diff Dex - C_Prol control	C_Diff Dex - C_Prol Dex"
L-Tyrosine	25.092	1.1887e-06	5.9249	1.9241e-06	C_Diff Dex - C_Diff control	C_Diff control - C_Prol Dex	C_Diff Dex - C_Prol control	C_Diff Dex - C_Prol Dex	C_Prol control - C_Prol Dex"
Fructose-6-Phosphat	25.015	1.2152e-06	5.9153	1.9241e-06	C_Diff Dex - C_Diff control	C_Diff Dex - C_Prol control	C_Diff Dex - C_Prol Dex	C_Prol control - C_Prol Dex"
Citric acid	23.465	1.9171e-06	5.7174	2.9534e-06	C_Diff control - C_Prol Dex	C_Diff Dex - C_Prol Dex	C_Prol control - C_Prol Dex"
Decanoic acid	21.685	3.335e-06	5.4769	5.0025e-06	C_Diff control - C_Prol control	C_Diff control - C_Prol Dex	C_Diff Dex - C_Prol control	C_Diff Dex - C_Prol Dex"
GABA	21.286	3.7936e-06	5.4209	5.5445e-06	C_Diff Dex - C_Diff control	C_Diff Dex - C_Prol control	C_Diff Dex - C_Prol Dex	C_Prol control - C_Prol Dex"
Aspartic acid	17.726	1.3099e-05	4.8828	1.8667e-05	C_Diff Dex - C_Diff control	C_Diff control - C_Prol control	C_Diff control - C_Prol Dex	C_Diff Dex - C_Prol control	C_Diff Dex - C_Prol Dex"
L-Glutathione reduced	17.647	1.3491e-05	4.87	1.8756e-05	C_Diff Dex - C_Diff control	C_Diff Dex - C_Prol control	C_Diff Dex - C_Prol Dex"
L-Proline	17.552	1.3984e-05	4.8544	1.8978e-05	C_Diff Dex - C_Diff control	C_Prol control - C_Diff control	C_Diff control - C_Prol Dex	C_Diff Dex - C_Prol Dex	C_Prol control - C_Prol Dex"
D-Glucose	17.102	1.6583e-05	4.7803	2.1982e-05	C_Diff Dex - C_Diff control	C_Diff Dex - C_Prol control	C_Diff Dex - C_Prol Dex"
Creatinine	16.422	2.16e-05	4.6655	2.7982e-05	C_Diff control - C_Diff Dex	C_Diff control - C_Prol control	C_Diff control - C_Prol Dex	C_Diff Dex - C_Prol Dex"
Spermidine	16.15	2.4058e-05	4.6187	2.9997e-05	C_Diff Dex - C_Diff control	C_Diff Dex - C_Prol control	C_Diff Dex - C_Prol Dex"
Aminomalic acid	16.135	2.4208e-05	4.616	2.9997e-05	C_Diff Dex - C_Diff control	C_Diff control - C_Prol Dex	C_Diff Dex - C_Prol control	C_Diff Dex - C_Prol Dex	C_Prol control - C_Prol Dex"
UMP	13.447	7.5861e-05	4.12	9.2001e-05	C_Diff Dex - C_Diff control	C_Diff control - C_Prol Dex	C_Diff Dex - C_Prol control	C_Diff Dex - C_Prol Dex	C_Prol control - C_Prol Dex"
Adenine	7.8192	0.0015074	2.8218	0.0017901	C_Diff control - C_Prol control	C_Diff control - C_Prol Dex	C_Diff Dex - C_Prol Dex"
alpha-Tocopherol	7.365	0.0020138	2.696	0.0023426	C_Diff control - C_Diff Dex	C_Diff control - C_Prol control	C_Diff control - C_Prol Dex"
alpha-Ketoglutaric acid	6.3073	0.0041036	2.3868	0.0046782	C_Diff Dex - C_Diff control	C_Diff control - C_Prol Dex	C_Diff Dex - C_Prol Dex	C_Prol control - C_Prol Dex"
Phosphoglyceric acid	5.2901	0.0085976	2.0656	0.0096091	C_Prol control - C_Diff control	C_Prol control - C_Diff Dex	C_Prol control - C_Prol Dex"
L-Leucine	4.8005	0.012543	1.9016	0.013749	C_Diff control - C_Prol control	C_Diff control - C_Prol Dex	C_Diff Dex - C_Prol Dex"
Trans-4Hydroxyproline	4.6694	0.013913	1.8566	0.014963	C_Diff Dex - C_Diff control	C_Diff Dex - C_Prol Dex"
Betaine	4.0392	0.023269	1.6332	0.024561	C_Diff control - C_Diff Dex	C_Diff control - C_Prol control	C_Diff control - C_Prol Dex"
AMP	3.5621	0.034988	1.4561	0.03626	C_Diff Dex - C_Diff control	C_Prol control - C_Diff control	C_Diff Dex - C_Prol Dex	C_Prol control - C_Prol Dex"
L-Glutamine	3.5211	0.036267	1.4405	0.036914	C_Prol control - C_Diff Dex	C_Prol control - C_Prol Dex"
