# Supplementary material for: Metabolic reprogramming of inner ear cell line HEI-OC1 after dexamethasone application
Source: Metabolomics. 2021 May 24;17(6):52. doi: 10.1007/s11306-021-01799-y (PMC8144088; doi:10.1007/s11306-021-01799-y)
Supplement: Supplementary file 8 — Electronic supplementary material 8 (XLSX 31 kb) [file 11306_2021_1799_MOESM8_ESM.xlsx]

## Sheet: Tabelle1
Compound	Prol_D_1	Prol_D_2	Prol_D_3	Prol_D_4	Prol_D_5	Prol_D_6	Prol Dex	Prol Dex	Prol_K_1	Prol_K_2	Prol_K_3	Prol_K_4	Prol_K_5	Prol_K_6	Prol Control	Prol Control	Diff_D_1	Diff_D_2	Diff_D_Diff	Diff_D_4	Diff_D_5	Diff_D_6	Diff Dex	Diff Dex	Diff_K_1	Diff_K_2	Diff_K_3	Diff_K_4	Diff_K_5	Diff_K_6	Diff control	Diff control
Group	M_ProlD	M_ProlD	M_ProlD	M_ProlD	M_ProlD	M_ProlD	Average	Stdev	M_ProlK	M_ProlK	M_ProlK	M_ProlK	M_ProlK	M_ProlK	Average	Stdev	M_DiffD	M_DiffD	M_DiffD	M_DiffD	M_DiffD	M_DiffD	Average	Stdev	M_DiffK	M_DiffK	M_DiffK	M_DiffK	M_DiffK	M_DiffK	Average	Stdev
2-Ketoisocaproic acid	0.989366	1.0311	0.884664	0.965523	0.914894	0.955984	0.956922	0.0476408	0.905879	0.883395	1.00547	0.790334	0.854756	0.782838	0.870445	0.0752695	0.789997	0.765827	0.978849	0.693199	0.839805	0.821621	0.814883	0.0869713	0.729514	0.768994	0.789982	0.682191	0.699997	0.849276	0.753326	0.0566667
3-Hydroxyisovaleric acid	0.183576	0.210145	0.167744	0.177715	0.165163	0.171237	0.179264	0.015114	0.194026	0.178996	0.197863	0.161963	0.174979	0.148698	0.176087	0.0171045	0	0	0	0	0	0	0	0	0	0	0	0	0	0	0	0
3-Methyl-2-oxo-butanoic acid	0.2362	0.223601	0.162013	0.159308	0.180267	0.21579	0.196196	0.0303264	0.189242	0.192173	0.209606	0.159983	0.167712	0.197359	0.186013	0.0170598	0.114947	0.1277	0.168929	0.110879	0.123001	0.134627	0.130014	0.0190758	0.114713	0.142428	0.145769	0	0.109234	0.135756	0.107983	0.0501544
Aminomalic acid	0	0	0	0	0	0	0	0	0	0.709881	0	0	0	0.857966	0.261308	0.372009	0.19338	0.670195	2.09872	0.883189	0.876887	1.34016	1.01042	0.593079	0.813197	1.82687	0.549199	0.680871	2.26599	2.29067	1.40447	0.742818
beta-Alanine	1.46954	1.62136	1.44346	1.3704	1.52802	1.54035	1.49552	0.079522	1.32214	1.47885	1.65598	1.36566	1.54105	1.15483	1.41975	0.16158	1.34371	1.47632	1.6479	1.49419	1.48045	1.52614	1.49479	0.0892556	1.40035	1.55294	1.4642	1.52619	1.46265	1.74566	1.52533	0.109996
Cholesterol	0	0	0	0.370739	0.330201	0	0.116823	0.165627	0.306067	0	0	0.172947	0.208109	0	0.11452	0.121248	0.479519	0.46363	0.591297	0.368951	0.476265	0.522132	0.483632	0.0667044	0	0.409698	0.535309	0.476277	0.559042	0.610963	0.431881	0.203274
Citric acid	1.55783	1.41911	1.45012	1.71158	1.68744	1.70808	1.58903	0.121119	1.84846	5.27464	2.16791	1.67773	1.72907	3.81729	2.75252	1.34515	2.74461	3.53136	6.80729	3.4271	4.4482	4.72341	4.28033	1.30751	4.51522	6.28147	3.81392	4.02667	6.60012	8.81103	5.67474	1.75993
D-Aminoisobutyric acid	0	0.083533	0	0.0907385	0.103557	0.118271	0.0660165	0.0479134	0.108997	0.110571	0.162838	0.115435	0.127332	0	0.104195	0.0500349	0.121293	0.116538	0.0763638	0.118706	0.115853	0.116156	0.110818	0.015522	0.115362	0.136812	0	0.118336	0.122011	0.1346	0.10452	0.0474101
D-Fructose	46.7212	55.892	50.6198	56.026	55.7026	49.9058	52.4779	3.60213	56.695	46.7497	60.3042	45.8682	51.4795	43.4328	50.7549	6.06265	52.1088	52.5562	51.97	46.1547	48.7049	60.0551	51.9249	4.28559	50.0861	44.6858	62.6878	50.2436	49.923	47.9921	50.9364	5.59858
D-Glucose	1746.15	1523.31	1778.17	2095.85	2349.06	1475.7	1828.04	308.053	2059.64	2421.34	2525.82	2092.14	2253.74	2081.5	2239.03	179.944	1997.66	2171.88	2262.94	1854.84	1866.12	2487.92	2106.89	226.272	1943.95	2171.99	2168.41	1874.35	2497.55	2486.88	2190.52	239.336
D-Sorbitol	11.9675	12.2981	10.6243	11.3854	10.856	11.2846	11.4026	0.583049	11.6407	10.955	12.5738	10.8363	11.1525	10.4892	11.2746	0.676746	10.8473	10.8687	12.1934	9.36009	11.2333	12.0216	11.0874	0.931515	10.1043	9.79014	12.6045	10.7088	11.7358	11.4909	11.0724	0.972637
D-Threitol	3.95938	3.66861	3.45403	3.86223	3.69042	3.768	3.73378	0.159661	3.74007	3.51149	4.16985	3.24983	3.54992	3.34669	3.59464	0.300362	3.20184	3.21896	3.88605	3.07291	3.47201	3.57157	3.40389	0.273801	3.29611	3.05814	3.68546	3.09317	3.22336	3.29449	3.27512	0.204963
Glyceric acid	0.368719	0.319066	0.304064	0.324524	0.346124	0.353522	0.336003	0.0220544	0.429313	0.353744	0.410551	0.301089	0.336564	0.295673	0.354489	0.0506201	0	0.0909957	0	0	0	0.138822	0.038303	0.0559004	0	0.0735643	0.0979094	0	0	0	0.028579	0.0410232
Glycerol	2.8108	1.07249	1.42569	0.874652	2.23844	0.781335	1.5339	0.747488	0.642734	2.32593	0.940168	2.78557	1.53185	4.13029	2.05942	1.18497	1.37908	3.61484	2.00375	1.87948	1.80346	3.90781	2.4314	0.963457	1.00263	1.69192	1.41593	4.10049	4.59363	3.83589	2.77342	1.43476
Glycine	13.8216	18.4632	14.6208	11.8121	12.507	16.6168	14.6402	2.30005	12.8978	10.0456	11.5142	10.3669	11.3747	9.33166	10.9218	1.15936	14.0287	9.93439	13.9431	9.11352	11.8221	10.3807	11.5371	1.90866	12.6171	8.56049	12.0912	10.5219	9.09652	8.08137	10.1614	1.72762
Lactic acid	957.761	1379.58	1225.46	1298.59	1229.05	1400.99	1248.57	146.277	1207.63	1210.64	1307.41	1186.02	1279.68	1078.29	1211.61	73.3241	383.365	376.677	453.743	347.504	310.863	420.864	382.169	46.4364	317.879	325.758	378.595	315.818	290.309	335.869	327.371	26.7577
L-Alanine	2.24861	1.91879	1.39107	1.91799	2.25255	1.31629	1.84088	0.370868	2.6762	1.80427	2.69981	2.38673	2.50668	1.64491	2.28643	0.4134	7.30821	7.95022	6.22176	7.72772	5.90578	7.87048	7.16403	0.808989	8.06997	7.08466	7.92964	8.32811	6.80331	7.16162	7.56288	0.569192
L-Aspartic acid	0	0.349918	0	0	0	0	0.0583197	0.130407	0.201132	0.395072	0	0.211688	0	0.371257	0.196525	0.156763	1.22366	0.738468	3.27049	1.20797	1.81888	1.43053	1.615	0.806572	1.85521	2.03066	0.611772	0.90502	2.27416	2.64409	1.72015	0.726658
L-Cystine	0.550777	0.880169	0.832812	0.929967	0.549387	0.618588	0.72695	0.158223	0.731698	0.446607	0.402724	0.543884	0.591642	0.54328	0.543306	0.105627	2.49627	1.83	1.65016	1.48199	1.62788	2.17236	1.87644	0.35178	1.70278	1.15113	2.5279	1.54804	1.5631	1.26623	1.62653	0.444276
L-Glutamic acid	0	0	0	0	0	0	0	0	0	1.15564	0	0	0	1.09305	0.374782	0.53033	0.645625	1.13273	1.1749	0.959308	0.841944	1.43183	1.03106	0.252031	0.91943	1.39913	1.33225	1.07883	1.48538	1.66974	1.31413	0.249831
L-Glutamine	2.44935	2.14556	3.15648	4.34548	3.42203	3.68831	3.2012	0.739038	1.73258	1.97266	1.96071	1.88996	4.01559	2.27287	2.30739	0.780601	10.2307	11.8387	9.69842	9.71604	9.46326	14.3202	10.8779	1.72886	10.2514	9.61165	21.393	10.3857	11.366	14.8319	12.9733	4.12985
L-Isoleucine	4.52051	2.42986	3.54842	3.84001	3.82568	3.95256	3.68617	0.633445	3.65911	3.49418	3.90586	3.33268	3.69972	3.04771	3.52321	0.276672	4.53372	5.13791	5.31179	4.36776	4.53641	5.97136	4.97649	0.561029	3.79718	4.40748	5.53411	5.28275	5.36096	5.42563	4.96802	0.641403
L-Leucine	1.50244	3.09619	1.44928	1.53869	1.02172	1.36023	1.66143	0.663805	1.5767	1.09405	1.38842	1.17291	1.25478	0.451405	1.15638	0.351507	2.66091	1.5616	2.68161	1.51433	2.54974	1.72546	2.11561	0.520715	3.17883	1.49523	1.80476	1.37173	0.76117	0.989246	1.60016	0.782556
L-Lysine	12.7437	12.4454	8.35306	17.3895	16.0572	10.2222	12.8685	3.11432	15.7678	12.8828	14.7144	13.6191	16.1225	12.3145	14.2368	1.41647	25.8648	22.4799	18.4636	20.2511	18.6057	24.9313	21.7661	2.90163	19.5373	19.1217	30.4833	22.2167	18.8022	20.2657	21.7378	4.06581
L-Methionine	0	1.22982	0	1.57233	1.41406	0	0.702702	0.709637	1.43599	1.21761	1.78984	1.31077	1.42602	1.10102	1.38021	0.216878	0	1.67134	0	1.98416	0	1.80347	0.909829	0.914335	1.77536	1.50974	1.83959	0	1.58888	1.91222	1.43763	0.657739
L-Ornithine	1.34775	1.20955	0	1.19066	1.07497	1.09806	0.986831	0.450072	1.22589	0.459066	1.08066	0.979598	0.977323	0	0.787089	0.424084	2.70792	1.59906	2.52715	1.48928	1.36276	1.3822	1.84473	0.554335	0	0.976925	2.08052	1.55841	0.816512	0	0.905393	0.759367
L-Phenylalanine	7.31322	7.80957	6.76919	7.75365	7.67937	7.51688	7.47365	0.355303	7.20118	6.51581	7.81079	6.87704	7.16571	5.96032	6.92181	0.580105	8.85909	8.51443	8.88374	8.09893	8.13744	10.1514	8.77418	0.688588	8.1845	7.60989	10.179	8.35871	8.68041	8.43913	8.57528	0.788792
L-Pyroglutamic acid	22.8353	30.7478	24.0894	40.5921	38.1417	21.0661	29.5787	7.57251	44.4195	36.9101	49.2854	35.1665	39.7583	34.2548	39.9658	5.34978	50.6964	52.5201	50.7352	46.628	45.7347	56.5966	50.4852	3.62957	46.7649	43.9763	59.9159	49.4668	52.9937	54.4813	51.2665	5.24054
L-Serine	2.36669	3.66023	1.88417	1.78453	1.58003	3.09578	2.39524	0.751721	1.13942	1.06418	1.41317	0.842064	0.853289	0.772685	1.01413	0.220304	4.08663	3.74394	4.40514	3.34252	4.05063	3.09796	3.7878	0.450103	3.82829	2.95042	4.46402	3.26182	3.56079	3.64146	3.6178	0.471932
L-Threonine	23.5066	28.9225	21.0493	16.9393	14.8966	23.5993	21.4856	4.62122	17.8048	12.9141	17.6516	14.5528	14.625	11.3769	14.8209	2.32823	24.1973	16.3944	26.5117	15.9591	23.7124	17.8351	20.7683	4.16883	23.4938	13.0463	19.6717	15.9357	15.5788	15.6364	17.2271	3.40688
L-Tryptophan	0.203599	0.297477	0.334407	0.473739	0.360707	0.349706	0.336606	0.0803999	0.393117	0	0.268724	0.346175	0.205631	0.330042	0.257282	0.129512	1.12799	0.726333	1.10706	0.660874	1.0002	0.845531	0.911333	0.180016	0.733848	0.67692	0.882631	0.678157	0.873009	0.673567	0.753022	0.0906204
L-Tyrosine	7.07687	8.32612	7.10667	9.75127	8.82656	7.66458	8.12534	0.959595	9.2428	7.45359	9.46644	7.60253	9.29278	7.62399	8.44702	0.891182	12.6185	12.4114	10.6675	10.3449	11.4622	14.8858	12.065	1.50879	11.3633	9.28686	15.5951	11.223	11.4273	11.896	11.7986	1.88814
L-Valine	7.49431	6.55938	6.0671	7.0183	6.15991	6.78817	6.6812	0.491582	6.26099	5.35521	6.39135	5.81379	6.04217	4.9372	5.80012	0.510441	7.74191	7.54959	8.20236	6.03431	7.58377	8.1563	7.54471	0.72207	6.80115	6.67684	8.74321	7.252	6.88637	7.24604	7.2676	0.694027
Myo-Inositol	21.8173	20.4992	18.5676	21.0757	20.5942	21.715	20.7115	1.08147	19.421	18.5661	21.4917	16.6975	19.0713	16.235	18.5804	1.75451	19.766	19.91	20.1119	16.2139	18.1234	21.8026	19.3213	1.752	17.6527	16.878	21.5043	17.8483	19.9504	19.4234	18.8762	1.57622
Nonanoic acid	0.287687	0.354517	0.30911	0.293667	0.399176	0.233585	0.312957	0.0524187	0.289987	0.337367	0.447603	0.350449	0.310474	0.221654	0.326256	0.0682396	0.283006	0.186975	0.297362	0.343185	0.437861	0.380789	0.32153	0.0792535	0.296475	0.330783	0.229774	0.382633	0.457485	0.439368	0.356086	0.0796564
Palmitic acid	0.678871	0.72442	0.640299	0.507902	0.690317	0.50588	0.624615	0.0867828	0.645509	0.605635	0.643194	0.505703	0.631769	0.695486	0.621216	0.058147	0.593553	0.59801	0.661619	1.0679	0.745615	0.651929	0.719772	0.163608	0.576629	0.573167	0.524034	0.654368	0.659896	0.653483	0.606929	0.0518856
Pantothenic acid	0.563257	0.302189	0.324126	0.448443	0.429719	0.370704	0.406406	0.0873868	0.419017	0.356775	0.454946	0.494764	0.462796	0.299102	0.414567	0.0671812	0.384385	0.415568	0.423194	0.341872	0.361628	0.485834	0.40208	0.0469343	0.27119	0.339936	0.478435	0.444804	0.397655	0.46104	0.398843	0.0731238
Phosphoric acid	7.84232	8.12948	6.19922	6.35878	6.75873	8.32978	7.26972	0.859037	6.53651	6.98824	6.69092	6.22185	5.73983	5.84481	6.33703	0.447457	7.8078	9.1913	9.52737	6.38497	8.60836	8.83107	8.39181	1.04379	7.12926	8.67566	8.66718	8.40727	8.5976	8.68119	8.35969	0.558357
Putrescine	0.231159	0.183874	0.189262	0.206136	0.187842	0.217627	0.20265	0.0173221	0.264681	0.165815	0.245751	0.217566	0.230796	0.139993	0.210767	0.0439841	0	0	0	0	0	0	0	0	0	0	0	0	0	0	0	0
Pyridoxine	0.286951	0.301756	0.263758	0.461965	0.516174	0.300054	0.35511	0.0968057	0.349796	0.290521	0.524421	0	0.310262	0.288117	0.293853	0.154356	0.356273	0.215223	0.346247	0.259258	0.263946	0.363857	0.300801	0.0570471	0.316012	0.204842	0.365612	0.287081	0.372961	0.350557	0.316178	0.0578681
Pyruvic acid	4.04591	4.07697	2.98469	4.08466	3.59399	4.05682	3.80718	0.406414	4.0298	3.71945	4.1382	3.53186	3.34863	3.10809	3.646	0.361883	4.28803	4.31994	5.29444	3.66549	4.68694	5.32822	4.59718	0.587244	3.7045	3.63504	4.34776	3.71228	3.89201	4.0641	3.89261	0.248603
Ribose	0.668052	0.623593	0.556267	0.622578	0.561531	0.617206	0.608205	0.0386912	0.66789	0.585595	0.660117	0.575753	0.617603	0.534636	0.606932	0.0471035	0.291621	0.280219	0.287669	0	0	0.345268	0.200796	0.143535	0.308303	0.3008	0.378259	0.342514	0	0.328759	0.276439	0.12616
Stearic acid	0.417864	0.319753	0.365136	0.245314	0.358142	0.229356	0.322594	0.0668625	0.335358	0.337837	0.352476	0.249538	0.347081	0.373018	0.332551	0.0390997	0.176155	0.23456	0.259431	0.446743	0.273594	0	0.231747	0.132631	0.228279	0.196209	0	0.214094	0.273433	0.235147	0.191194	0.0886708
Succinic acid	3.13943	0	0	2.68054	1.9839	0	1.30065	1.34332	2.44922	2.23979	0	2.27707	2.52083	1.99821	1.91419	0.87208	0	0	2.64852	1.92547	0	2.37236	1.15773	1.17674	0	2.05482	0	0	1.88622	0	0.65684	0.930186
Uracil	0.338933	0.376833	0.515582	0.523328	0.548488	0.627648	0.488468	0.0997888	0.625141	0.518652	0.748835	0.452038	0.366248	0.503116	0.535672	0.122809	0	0	0	0	0	0	0	0	0	0	0	0	0	0	0	0
Urea	5.61865	5.50238	6.06861	5.30353	5.86061	6.53063	5.81407	0.403406	2.67477	5.39066	6.77375	5.05335	5.93755	4.93427	5.12739	1.25793	4.45553	5.5089	5.1496	5.26344	4.61354	6.40372	5.23245	0.638067	4.84257	5.19005	6.21981	5.59408	6.16822	6.56091	5.76261	0.607389
