# Supplementary material for: Metabolic reprogramming of inner ear cell line HEI-OC1 after dexamethasone application
Source: Metabolomics. 2021 May 24;17(6):52. doi: 10.1007/s11306-021-01799-y (PMC8144088; doi:10.1007/s11306-021-01799-y)
Supplement: Supplementary file 9 — Electronic supplementary material 9 (XLSX 32 kb) [file 11306_2021_1799_MOESM9_ESM.xlsx]

## Sheet: Zellzählung_Normalisiert
Sample	Prol_D3_1	Prol_D3_2	Prol_D3_3	Prol_D3_4	Prol_D3_6	Prol Dex	Prol Dex	Prol_K3_1	Prol_K3_2	Prol_K3_3	Prol_K3_5	Prol_K3_6	Prol Control	Prol Control	Diff_D3_1	Diff_D3_2	Diff_D3_3	Diff_D3_4	Diff_D3_5	Diff_D3_6	Diff Dex	Diff Dex	Diff_K3_2	Diff_K3_3	Diff_K3_4	Diff_K3_5	Diff_K3_6	Diff control	Diff control
Label	Prol Dex	Prol Dex	Prol Dex	Prol Dex	Prol Dex	average	Stdev	Prol control	Prol control	Prol control	Prol control	Prol control	average	Stdev	Diff Dex	Diff Dex	Diff Dex	Diff Dex	Diff Dex	Diff Dex	average	Stdev	Diff control	Diff control	Diff control	Diff control	Diff control	average	Stdev
Fumaric acid	0.0017747	0.00169373	0.00200772	0.00114822	0.00153269	0.00163141	0.000286091	0.0142526	0.0155793	0.0116374	0.0132201	0.0112997	0.0131978	0.0016014	0.00688229	0.00821427	0.00829566	0.00966299	0.00705607	0.00878867	0.00814999	0.000959702	0.00857786	0.00720917	0.00856592	0.00707525	0.00799187	0.00788401	0.00064305
2-Ketoisocaproic acid	0	0.00028772	0.000391418	0.000221065	0	0.000180041	0.000156708	0.00372736	0.00527481	0.00490798	0.00356947	0.00453309	0.00440254	0.000660795	0.00355947	0.00211538	0.00405573	0.00342771	0.00324327	0.00317315	0.00326245	0.000587216	0.00144801	0.00121736	0.0031314	0.00285907	0.00242631	0.00221643	0.000759321
3-Hydroxyisovaleric acid	0	0	0	0	0	0	0	0.00244714	0.00451835	0.00337717	0.00423414	0.0036286	0.00364108	0.000723411	0	0	0	0	0	0	0	0	0	0	0	0	0	0	0
Adenine	0.00214719	0.00168242	0.00256315	0.00171139	0.00122802	0.00186643	0.000453808	0.00789128	0.00556968	0	0.00716659	0.0080054	0.00572659	0.00299235	0.0113928	0.00842704	0.0115177	0	0.0126353	0.00941155	0.00889739	0.00421731	0.0112381	0.00967951	0.00792155	0.00796277	0.0143151	0.0102234	0.00238647
alpha-Ketoglutaric acid	0.00575784	0.00751065	0	0	0.00980836	0.00461537	0.00398142	0.0277277	0.0684614	0.0511309	0.0351443	0	0.0364929	0.0230071	0.0632199	0.0465757	0.0576124	0.0296966	0.0562014	0.0543153	0.0512702	0.0108326	0	0.041274	0.0482999	0.0324715	0.0440982	0.0332287	0.0174054
alpha-Tocopherol	0	0.000189455	0	0.000109274	0.000176707	9.50872e-05	8.22818e-05	0	0	0	0	0	0	0	0.000788099	0.000164997	0.000337248	0.000473932	8.42e-05	0.000129492	0.000329661	0.000244428	0.00126798	0.000317865	0.00093236	0.000142174	0.000656829	0.000663441	0.000407178
Aminoisobutyric acid	0.00123961	0.00123044	0.000901994	0.00116764	0.00120564	0.00114907	0.000126024	0.00202689	0.00204471	0.00237425	0.00145764	0.00130803	0.0018423	0.000397852	0.00673892	0.00926024	0.00602404	0.00689935	0.0066	0.00579822	0.0068868	0.0011304	0.00868024	0.00880856	0.00625124	0.0100732	0.00899209	0.00856107	0.00125563
Aminomalic acid	0.0275412	0.0314535	0.0255287	0.0348031	0.0859733	0.04106	0.0226831	0.200807	0.236061	0.305013	0.266752	0.265783	0.254883	0.0347882	0.582411	0.557752	0.438551	0.586009	0.497881	0.428801	0.515234	0.064526	0.677627	0.21179	0.271274	0.193804	0.500678	0.371034	0.188429
AMP	0.0088604	0.012682	0	0.00804907	0.00923878	0.00776604	0.00419343	0.0656416	0.0681996	0.0480496	0.0524201	0.0495976	0.0567817	0.00843506	0.135118	0	0	0.112217	0	0.105808	0.0588571	0.0595256	0	0	0	0	0.0454174	0.00908349	0.018167
Aspartic acid	0.00717289	0.00803884	0.00689242	0.00496521	0.00313687	0.00604125	0.00176571	0.00156712	0.00287187	0	0.00226259	0	0.00134032	0.00116967	0.029428	0.0589952	0.0795216	0.0524289	0.0417188	0.0247447	0.0478062	0.0185251	0.0242977	0.0440389	0.019043	0.0180593	0.0326965	0.0276271	0.00970938
Beta-Alanine	0.0494452	0.0522083	0.0332525	0.041564	0.0449415	0.0442823	0.0066175	0.167237	0.160759	0.151448	0.138478	0.129253	0.149435	0.0139756	0.667854	0.757584	0.592505	0.735101	0.591412	0.512374	0.642805	0.0861236	0.254511	0.21742	0.23873	0.202127	0.216492	0.225856	0.0184865
Betaine	0.094895	0.161102	0.143676	0.143132	2.41953	0.592466	0.913796	0.154736	0.11879	0.221966	0.195579	0.132068	0.164628	0.0387421	1.08255	2.01766	0.573084	0.956859	0.686869	0.366813	0.947306	0.53368	15.0207	1.34166	2.62734	2.68836	10.6304	6.46169	5.3998
Cholesterol	0.139411	0.380446	0.210841	0.236287	0.414243	0.276245	0.104402	0.0605742	0.0925421	0.206457	0.149137	0.220475	0.145837	0.0622359	1.48624	1.4454	0.567874	1.13347	1.08838	1.62354	1.22415	0.349883	4.17914	3.33127	2.20843	3.31098	1.50424	2.90681	0.939924
Citric acid	0.0216706	0.0182916	0.0143793	0.0167431	0.0227376	0.0187645	0.00309096	0.130744	0.117886	0.126557	0.119025	0.178677	0.134578	0.0225579	0.145668	0.121454	0.188042	0.222333	0.11715	0.131909	0.154426	0.038301	0.177175	0.103102	0.169884	0.111869	0.14723	0.141852	0.0298764
Creatinine	0.00655494	0.00505657	0.00558491	0.00483994	0.010277	0.00646266	0.0019969	0.0083311	0.00364431	0.0130489	0.0356162	0.0251054	0.0171492	0.0116729	0.0357738	0.0485607	0.0169182	0.0265069	0.0394349	0.0291007	0.0327159	0.010056	0.102675	0.0628313	0.0568433	0.063301	0.0474637	0.0666228	0.0189096
Decanoic acid	0.000444936	0.0008988	0.000565178	0.000587647	0.000890929	0.000677498	0.000184012	0	0	0	0	0	0	0	0.00177713	0.00590848	0.00393641	0.00431325	0.00298916	0.00346308	0.00373125	0.00126243	0.00313226	0.00605239	0.00375835	0.00590958	0.00246402	0.00426332	0.00146169
D-Fructose	0.0315689	0.0291072	0.0270929	0.0324467	0.0278741	0.029618	0.00207294	0.0726869	0.039661	0.0289503	0.0383499	0.0579042	0.0475105	0.0156964	0.559283	0.442996	0.495395	0.651824	0.554536	0.474653	0.529781	0.0684723	0.194685	0.144574	0.186739	0.158218	0.175226	0.171888	0.0183541
D-Glucose	0.247799	0.177079	0.156733	0.210109	0.189068	0.196158	0.0310808	0.245106	0.197501	0.111772	0.198877	0.277538	0.206159	0.0559443	4.3263	3.65606	9.78912	7.70291	3.58659	3.30731	5.39471	2.46406	1.13772	1.15694	1.44427	1.56714	1.30841	1.3229	0.165185
D-Malic acid	0.016816	0.0170953	0.0126751	0.0138078	0.0177551	0.0156299	0.00200606	0.239444	0.275946	0.210513	0.218461	0.214348	0.231743	0.0242606	0.0913232	0.0623618	0.0802276	0.113106	0.0822712	0.0749931	0.0840471	0.0156381	0.0913551	0.0594938	0.0979092	0.0534227	0.0675166	0.0739395	0.0175995
Dodecanoic acid	0.00598808	0.00635088	0.00587888	0.00765871	0.00705276	0.00658586	0.000675483	0	0	0	0.00286036	0.0052191	0.00161589	0.00211495	0.0408453	0.0219504	0.0382259	0	0.0347438	0.0386984	0.0290773	0.0143941	0.0391762	0.0472863	0.0419078	0.0393631	0.0404895	0.0416446	0.00298432
D-Sorbitol	0.0221144	0.023596	0.020106	0.0222919	0.0224498	0.0221116	0.00112895	0.55852	0.434398	0.549912	0.444505	0.545396	0.506546	0.0550379	0.19534	0.222529	0.146941	0.225	0.194198	0.176443	0.193408	0.0267624	0.182081	0.144143	0.189761	0.134776	0.165406	0.163233	0.0211561
D-Threitol	0.00319069	0.00288663	0.00222387	0.00323716	0.00289366	0.0028864	0.000361836	0.01791	0.0186068	0.0143977	0.016613	0.0157627	0.016658	0.00150186	0.0294168	0.0434438	0.0376099	0.0397447	0.0281903	0.0291609	0.0345944	0.00593399	0.0206621	0.0172322	0.0220231	0.0166907	0.018685	0.0190586	0.00202197
Fructose-6-Phosphat	0	0.00168465	0.000691603	0.001486	0.00114088	0.00100063	0.000603306	0.00909024	0.00763004	0.00382087	0.00685757	0.00487965	0.00645567	0.00189249	0.013759	0.0237727	0.0186253	0.0219591	0.0256406	0.0177294	0.0202477	0.00398988	0.00725374	0	0.0151045	0	0	0.00447165	0.00601306
GABA	0.0131857	0.0081063	0.00598343	0.00639765	0.0064615	0.00802692	0.00267956	0.0709558	0.0977463	0.0821573	0.105094	0.0740375	0.0859983	0.0133174	0.172453	0.339994	0.208854	0.190871	0.164051	0.111717	0.19799	0.0702147	0.0669646	0.0544725	0.0375028	0.0454638	0.0493535	0.0507515	0.00981993
Glucose-6-Phosphate	0.00384528	0.00512288	0.00372912	0.00611796	0.00354677	0.0044724	0.000993332	0.00743624	0.00545476	0.00251581	0.00595281	0.00774467	0.00582086	0.00186469	0.0604257	0.075758	0.0713042	0.0734228	0.0725221	0.0614819	0.0691524	0.00595606	0.0312265	0.0282179	0.0345768	0.0164095	0.0241747	0.0269211	0.00627477
Glycine	0.245105	0.284513	0.181095	0.22103	0.314289	0.249206	0.0467595	2.37031	2.2682	2.10736	2.00617	1.71711	2.09383	0.226553	5.23033	5.73254	3.47495	4.87604	3.56201	3.07859	4.32574	0.996888	1.8728	1.51516	1.70399	1.39438	1.62916	1.6231	0.163032
Hypotaurine	0.0422683	0.0464406	0.0322784	0.0417377	0.0369789	0.0399408	0.00486577	0.0326006	0.0439896	0.0553465	0.0237934	0.0560577	0.0423575	0.0126404	0.305159	0.190149	0.336735	0.340782	0.283052	0.266275	0.287025	0.0508611	0.174752	0.176808	0.204553	0.149564	0.200536	0.181243	0.0199044
L-Alanine	0.0830949	0.0969286	0.0855371	0.0963578	0.0992663	0.0922369	0.00658587	0.168182	0.134344	0.249734	0.188656	0.240177	0.196218	0.0435155	0.590586	0.413951	0.412602	0.606246	0.509722	0.391596	0.48745	0.0870229	0.818986	0.607324	0.736643	0.52499	0.612449	0.660078	0.104321
L-Aspartic acid	0.096813	0.0993701	0.0749625	0.0973691	0.11719	0.0971409	0.0134087	0.0207363	0.0218952	0.0481302	0.046056	0.0504237	0.0374483	0.0132495	0.518601	0.425997	0.568984	0.560288	0.554029	0.514922	0.523803	0.0482321	0.751635	0.562871	0.627366	0.407006	0.517477	0.573271	0.114547
L-Glutamic acid	0.365166	0.380263	0.345841	0.368476	0.368118	0.365573	0.0111376	0.734667	1.06575	0.883825	0.649874	0.90724	0.848271	0.144433	2.94897	1.29457	2.93482	3.03786	2.76974	2.42864	2.5691	0.603076	3.07429	2.51753	2.50457	2.27884	2.69887	2.61482	0.265586
L-Glutamine	0	0	0	0	0.00253477	0.000506954	0.00101391	0.0184761	0	0.0420463	0.0250211	0.0465518	0.0264191	0.016808	0.029385	0	0	0	0	0	0.0048975	0.0109511	0.0238619	0.0275977	0.0353492	0	0	0.0173618	0.0146522
L-Glutathione reduced	0.0027214	0.00134311	0.00192383	0.00174207	0.00179089	0.00190426	0.000452141	0.00588379	0.00434036	0.00613037	0.00657455	0.00552896	0.00569161	0.000756488	0.0413034	0.0316793	0.109573	0.056716	0.0476619	0.0388424	0.054296	0.0258991	0	0	0	0	0	0	0
L-Isoleucine	0.00607736	0.0043474	0.00383286	0.00438569	0	0.00372866	0.0020122	0.0350627	0.0400666	0.0312864	0.0325321	0.027767	0.0333429	0.00410225	0.046797	0.0614422	0.0596882	0.0670725	0.0463761	0.0399449	0.0535535	0.00970386	0.0134895	0.0326642	0.0339559	0.0239594	0.0157691	0.0239676	0.00839529
L-Lactic acid	0.118568	0.109267	0.0945414	0.08947	0.103534	0.103076	0.0103586	4.2203	5.63158	4.27057	4.4013	4.16828	4.53841	0.552039	0.703439	0.959764	1.32757	0.990545	0.481512	0.463512	0.821057	0.30591	0.610768	0.652121	0.936865	0.639596	0.639778	0.695826	0.121283
L-Leucine	0	0	0.00332639	0.00221045	0.0159725	0.00430188	0.00597566	0.00474648	0.00650898	0.00939546	0	0.0128761	0.0067054	0.0043394	0.0373914	0.0367905	0	0.0402596	0.0343462	0.0234057	0.0286989	0.0138938	0.0931872	0.0163145	0.0230255	0.0285596	0.0621939	0.0446561	0.0289588
L-Lysine	0	0.00548782	0.00295901	0.00541959	0.00560627	0.00389454	0.00218344	0.0366436	0.0318059	0.0294977	0.0346847	0.0327614	0.0330787	0.0024426	0.109872	0.0899848	0.116785	0.105946	0.0742271	0.0658786	0.0937823	0.0187591	0.0278641	0	0.0326526	0	0.0219287	0.0164891	0.0138854
L-Phenylalanine	0.0124026	0.0136605	0.0104249	0.0143687	0.0140726	0.0129859	0.0014455	0.0603357	0.0600616	0.0503651	0.048928	0.0828352	0.0605051	0.0121302	0.170125	0.11247	0.182953	0.185064	0.13341	0.136492	0.153419	0.0274361	0.115864	0.099497	0.113389	0.0761331	0.0961597	0.100209	0.0142503
L-Proline	0.00511265	0.00309014	0.00523434	0.00231878	0.00978751	0.00510869	0.00259866	0.0959425	0.0771956	0.13339	0.174449	0.152778	0.126751	0.0357813	0.164473	0.10776	0.0649052	0.124087	0.145549	0.10032	0.117849	0.032125	0.109686	0.0612029	0.0369128	0.0168439	0.0563355	0.0561962	0.0310055
L-Serine	0.0452216	0.0478992	0.0330048	0.0512946	0.0648246	0.048449	0.0102518	0.111831	0.110276	0.113445	0.101216	0.121012	0.111556	0.00634991	0.446223	0.408085	0.282999	0.415835	0.3975	0.315847	0.377748	0.0581077	0.40698	0.307366	0.379245	0.271164	0.317848	0.336521	0.0495177
L-Threonine	0.147199	0.152959	0.119335	0.156681	0.174266	0.150088	0.0178347	0.995147	0.737194	0.949214	0.850702	0.923594	0.89117	0.0900864	2.66535	2.29655	2.01723	2.61923	2.1932	1.87947	2.2785	0.288916	1.32242	0.904207	1.21719	0.790861	1.03521	1.05398	0.1953
L-Tryptophan	0.00120495	0.00131641	0.00132508	0.00119276	0.0012755	0.00126294	5.50722e-05	0.00223021	0.00464194	0.00439128	0.00341126	0.0037036	0.00367566	0.000849213	0.0126467	0.0152295	0.0235974	0.0170357	0.0125724	0.0145982	0.0159467	0.00374895	0.00835194	0.00871463	0.00925009	0.00744332	0.00550406	0.00785281	0.00131366
L-Tyrosine	0.016464	0.0166018	0.0116261	0.0162311	0.01701	0.0155866	0.00199638	0.084578	0.0745636	0.0913739	0.0942362	0.130488	0.0950479	0.0189704	0.207303	0.0940146	0.225759	0.236693	0.172539	0.153919	0.181705	0.0485891	0.116824	0.0975071	0.120537	0.0692973	0.0891156	0.0986564	0.0187785
L-Valine	0.0115492	0.0124596	0.0102931	0.0133369	0.0166627	0.0128603	0.00215199	0.0631305	0.0701656	0.0535149	0.0570212	0.0547016	0.0597067	0.00619212	0.140021	0.1488	0.152245	0.167898	0.123394	0.0991678	0.138588	0.0221236	0.120156	0.0788387	0.0872057	0.0730706	0.101318	0.0921177	0.0169354
Nonanoic acid	0.00541696	0.00631037	0.00581931	0.00664895	0.00680855	0.00620083	0.000518101	0.00583271	0.00628086	0.00746274	0.00492034	0.00501911	0.00590315	0.000930313	0.0356576	0.0514762	0.0364231	0.0358196	0.0310532	0.0333657	0.0372992	0.006597	0.0308851	0.0331448	0.0270082	0.0383075	0.0296082	0.0317908	0.00381464
Oleic acid	0.0072563	0.00618002	0.0160325	0.00631193	0.00642684	0.00844151	0.00381407	0	0	0.010868	0.0263264	0.0236654	0.012172	0.0112291	0.0615491	0.0397622	0.0334224	0.0469004	0.0755806	0.054963	0.0520296	0.0140054	0.0746354	0.0668005	0.0447986	0.0674285	0.0662854	0.0639897	0.010066
Palmitic acid	0.263128	0.230897	0.265931	0.252668	0.25067	0.252659	0.0123554	0.128229	0.172015	0.138898	0.161355	0.228103	0.16572	0.0348576	1.38414	1.01227	1.23952	1.3245	1.02787	1.41679	1.23418	0.161155	1.80756	2.0723	1.76263	1.37514	1.67565	1.73866	0.224834
Pantothenic acid	0.0121175	0.012311	0.00965263	0.011749	0.0120809	0.0115822	0.000981578	0.102182	0.111816	0.107521	0.093072	0.124729	0.107864	0.0105001	0.108532	0.0793319	0.0899808	0.114008	0.0863881	0.0854674	0.0939512	0.0127378	0.0708115	0.0533342	0.0710077	0.0523931	0.0611391	0.0617371	0.00808164
Phosphoglyceric acid	0	0.00128095	0	0.000964779	0.00111959	0.000673064	0.000558577	0.00255389	0.00469157	0.00545526	0.00676847	0.0148664	0.00686713	0.0042268	0	0	0	0	0	0	0	0	0.00843704	0	0.00671771	0	0	0.00303095	0.00375175
Phosphoric acid	0.598481	0.829896	0.589099	0.623544	0.693719	0.666948	0.0893317	2.38952	2.77999	2.43807	1.76463	1.76817	2.22808	0.400267	6.25184	6.33894	6.11392	6.19598	4.87851	4.64174	5.73682	0.697223	5.11665	3.87797	4.06803	3.08736	3.74268	3.97854	0.657763
Putrescine	0.00984411	0.00931604	0.0068112	0.00715824	0.00479423	0.00758476	0.00182589	0.0876273	0.092466	0.0695349	0.0702461	0.0589725	0.0757694	0.0124169	0.0623167	0.0642874	0.0270964	0.0660002	0.0570013	0.0385495	0.0525419	0.0145933	0.0319792	0.0253896	0.0405644	0.0309054	0.0246812	0.030704	0.00571683
Pyrophosphate	0.0275015	0.0233503	0.0249449	0.0240625	0.0187739	0.0237266	0.0028467	0.0028976	0.00275403	0.0128523	0.0293865	0.0274493	0.015068	0.011515	0.190433	0.113613	0.0605329	0.0635531	0.139614	0.148058	0.119301	0.0463558	0.37436	0.253265	0.169368	0.197729	0.180882	0.235121	0.0753395
Pyruvic acid	0	0.000824187	0	0	0	0.000164837	0.000329675	0.00127181	0	0	0.000747028	0	0.000403768	0.000521615	0.00328076	0.00399037	0	0	0	0.0021339	0.00156751	0.00165819	0	0	0.00239082	0.00257922	0	0.000994008	0.00121886
Spermidine	0.00330067	0.00243489	0.000268341	0.00211245	0.00114326	0.00185192	0.00105038	0.00746057	0.00495925	0	0	0.000195443	0.00252305	0.00311331	0.0172193	0.0241772	0.051475	0.0403025	0.0182829	0.0174481	0.0281508	0.0131586	0.00177249	0	0	0	0.00239613	0.000833725	0.00103997
Stearic acid	0.110364	0.104233	0.112258	0.0969927	0.105734	0.105916	0.0053385	0.0541616	0.0700218	0.0693874	0.0755269	0.0836302	0.0705456	0.00965474	0.568678	0.419625	0.478203	0.419832	0.356283	0.528055	0.461779	0.0715956	0.849096	0.917311	0.69119	0.825423	0.705284	0.797661	0.0867201
Taurine	0.139907	0.123615	0.123691	0.120919	0.108184	0.123263	0.0101013	0.158025	0.128745	0.152645	0.135273	0.156338	0.146205	0.0119018	0.959873	0.801065	1.03388	0.902183	0.90284	0.991241	0.931847	0.0747767	0.728123	0.568467	0.621476	0.541052	0.65453	0.62273	0.0659336
Trans-4Hydroxyproline	0	0	0	0	0	0	0	0	0	0.0161443	0.0174297	0.00943329	0.00860146	0.00752987	0.0226739	0	0	0.022397	0.0211299	0.0249381	0.0151898	0.0107991	0	0	0.00986382	0	0	0.00197276	0.00394553
UMP	0.00998846	0.0164061	0.0129425	0.00760768	0.0134912	0.0120872	0.0030274	0.050325	0.0526122	0.0845834	0.0692005	0.0832655	0.0679973	0.0145512	0.191955	0.189351	0.12266	0.138477	0.0823324	0.103554	0.138055	0.0409653	0.125199	0.0787222	0.0775338	0.0433978	0.0652634	0.0780231	0.026788
